# Supplementary material for: Genome-Wide Identification and Characterization of RBR Ubiquitin Ligase Genes in Soybean
Source: PLoS One. 2014 Jan 28;9(1):e87282. doi: 10.1371/journal.pone.0087282 (PMC3904995; doi:10.1371/journal.pone.0087282)
Supplement: Additional file S1 — Multi-alignment of 650 RBR protein sequences. (TXT) [file pone.0087282.s010.txt]

>AT1G05890
--------------CGIC------F--------DSY-----T------LEE---------
-------------------------I---VS---VS-C---G-H-PFC-------ATC--
----------WTG-YISTTIN---------DGPG---CLM-LKCPD-P------S-C--P
------A---------AIG-RD-----------MID-KL----------------A----
----SK---------E-----DKEKYYRYFL-RSYV------E-V-----------N-R-
---E-MKW----C------PA-P-GC-------EH-----------AID----------F
AGGT--------ESYD--------------------------------------------
---------------------VSCL-------------CSHSFCW---------------
-----------NC--TEEA------HRPVDC----------------------DTVGK--
----W---IL-----------------------KNS------------A-----E-----
------S--E--------NMN--W---ILANS---KP-----------CPKCKR-----P
IEK---N---H---------G-CM----HMT---C-----T----PP-------------
---------C----K-------------------------------FE------------
-------FCWL-------C-----------------L-----------------------
-----------
>AT5G63760
--------------CGIC-----------SNIGDDD----YDGDAVVVDGD---------
------------L------------I---ST---PF-C---S-H-KFC-------KAC--
----------WSK-YLKKNFF----------SVE-KNHTA-ISCPD-R------D-C--R
------A---------AVG-PE-----------TVE-KL---------------------
----TV---------R-----DQAMYELYIL-KSYR--------------------E-K-
---Y-LGWKLKLC------PA-R-GC-------NY-----------VIE----------F
HLAS----E---DEEH------------------------------------------SL
N--------------------IVCL-------------CGHIFCW---------------
-----------RC--MLES------HRPVTC----------------------NNASD--
---WL----------------------------SRD------------L-----E-----
------K--LIEEVDKPSTVS--W---IDANT---KP-----------CPHCFI-----P
VEI-------D---------GERP-WAQFLT---C-----V-------------------
---------C----S-------------------------------GR------------
-------FCWK-------C-----------------------------------------
-----------
>AT3G45540
--------------CKIC------L--------DDD----IN------ENQ---------
----------M-F------------------------CVGKCRH-RFC-------SDC--
----------MRR-HIEVRLL---------EGSV-------MRCPH-Y------R-C--K
------T---------TLK-FG-----------GCI-NL----------------L----
----TP---------K-----IREMWQQRIK-EDLI------P-V--T--------G-R-
------IY----C------PN-S-RC-------SA-----------LMS----------E
TELS----I---STKE------------------------------------------DE
VR-------------------RCCF----------K--CGQIFCI---------------
-----------KC----KV--S-W-HSNLSC----------------------NDYKK--
----L----------------------------NPY------------P---TEN-----
------D--G--------KIK--A---LANQKRW-RQ-----------CGKCQH-----M
IEL---S---K---------G-CV----QVK---C-----R-------------------
---------C----G-------------------------------HK------------
-------FCYR-------C-----------------G-----------------------
-----------
>AT2G25370
GRNSVDVNAEQGETCGIF------F--------EET-----D------VEH---------
----------MFV------------T---EK------C---L-H-RHC-------FPC--
----------VKQ-HVKVKLR---------SGTE-------PTCLE-Y------G-C--K
------F---------KLT-LE-----------RCS-KV----------------L----
----TL---------K-----LIEMWKQKMK-EDSI------PAA-----------E-R-
------IY----C------PY-P-NC-------SM-----------LMS----------K
TELS----SEADLSNV--------------------------------------------
---------------------RTCV----------K--CCGLFCI---------------
-----------DC----KV--PS--HTDLSY----------------------DDYKK--
----L----------------------------HPD------------P---LVD-----
------D--L--------KLK--S---LANDKMW-RQ-----------CVKCRH-----M
IEL---S---H---------G-CN----HMT---C-----R-------------------
---------C----G-------------------------------YE------------
-------FCYE-------C-----------------G-----------------------
-----------
>AT2G31780
--------------CGIC------F--------ESY----TR------------------
-----------------------KEI---AR---VS-C---G-H-PYC-------KTC--
----------WTG-YITTKIE---------DGPG---CLR-VKCPE-P------S-C--Y
------A---------VVG-QD-----------MID-EV----------------T----
----EK---------K-----DKDKYYRYFL-RSYV------E-D-GKK-------M-K-
-------W----C------PS-P-GC-------EY-----------AVE----------F
GVNG----S---SSYD--------------------------------------------
---------------------VSCL-------------CSYKFCW---------------
-----------NC---CED--A---HSPVDC----------------------ETVSK--
----W----LL----------------------KNK------------D-----E-----
------S--E--------NMN--W---ILAKT---KP-----------CPKCKR-----P
IEK---N---T---------G-CN----HMS---C-----SAP-----------------
---------C----R-------------------------------HY------------
-------FCWA-------C-----------------L-----------------------
-----------
>AT2G31770
--EKDKKCRKVNIQCGIC------F--------ESY--TREE------IAR---------
-----------------------------VS------C---G-H-PYC-------KTC--
----------WAG-YITTKIE---------DGPG---CLR-VKCPE-P------S-C--S
------A---------AVG-KD-----------MIE-DV----------------T----
----ET---------K-----VNEKYSRYIL-RSYV------EDG-----------K-K-
-----IKW----C------PS-P-GC-------GY-----------AVE----------F
GGSE----S---SSYD--------------------------------------------
---------------------VSCL-------------CSYRFCW---------------
-----------NC---SED--A---HSPVDC----------------------DTVSK--
--WIF----------------------------KNQ------------------D-----
------E-SE--------NKN--W---MLANS---KP-----------CPECKR-----P
IEK---N---D---------G-CN----HMT---C-------------------------
------SAPC----G-------------------------------HE------------
-------FCWI-------C-----------------L-----------------------
-----------
>AT2G31510
--------------CGIC------F--------DSY-----P------PEK---------
-------------------------I---AS---VS-C---G-H-PFC-------TTC--
----------WTG-YISTTIN---------DGPG---CLM-LRCPD-P------S-C--L
------A---------AVG-HD-----------MVD-KL----------------A----
----SE---------D-----EKEKYNRYFL-RSYI------E-D-----------N-R-
---K-MKW----C------PA-P-GC-------DF-----------AID----------F
VAGS--------GNYD--------------------------------------------
---------------------VSCL-------------CSFSFCW---------------
-----------NC--TEEA------HRPVDC----------------------STVSK--
----W---IL-----------------------KNS------------A-----E-----
------S--E--------NMN--W---ILANS---KP-----------CPRCKR-----P
IEK---N---Q---------G-CM----HMT---C-----T----PP-------------
---------C----K-------------------------------YE------------
-------FCWL-------C-----------------L-----------------------
-----------
>AT5G63750
---------YKISSCGIC------F--------KTC-----D------DGD---------
------------Y------------L---IS---TPFC---S-H-MFC-------KSC--
----------WRK-YLEKNFY---------LVEK---TQTRISCPH--------GAC--Q
------A---------AVG-PD-----------TIQ-KL---------------------
----TV---------C-----DQEMYVEYIL-RSYI------E-G-----------N-K-
--VLEIKY----C------PA-Q-DC-------NY-----------VIE----------F
HQKN----HDGADQED------------------------------------------YG
FN-------------------VVCL-------------CGHIFCW---------------
-----------RC--MLES------HKPVTC----------------------NNASD--
----WLFRDLNSLSK------------------ESG------------EKPLSLS-----
------S-FE--------TRE--KTYPLSSIKATKKV-----------CPHCLR-----P
ADL-----------------G-TKQYLRFLT---C-----A-------------------
---------C----N-------------------------------GR------------
-------FCWK-------C-----------------------------------------
-----------
>AT4G34370
--------QSSQMSCDVC------M--------EDL-----P------GDH---------
----------MTR----------------MD------C---G-H-CFC-------NNC--
----------WTE-HFTVQIN---------EGQS-----KRIRCMA-H------Q-C--N
------A---------ICD-ED-----------IVR-SL----------------V----
SKKRPD---------------LAAKFDRYLL-ESYI------E-D-----------N-R-
----MVKW----C------PSTP-HC-------GN-----------AIR----------A
EDDK--------LCE---------------------------------------------
---------------------VECS-------------CGLQFCF---------------
-----------SC--LCQA------HSPCSC----------------------LMWEL--
----W----------------------------RKK------------C-----R-----
------DESE--------TIN--W---ITVHT---KL-----------CPKCYK-----P
VEK---N---G---------G-CN----LVR---C-----I-------------------
---------C----G-------------------------------QC------------
-------FCWL-------C-----------------G-----------------------
---------GA
>AT2G26130
--------------CNIC------L--------NDD----IN------ADQ---------
----------M-F----------SVD---KS----------G-H-MCC-------SEC--
----------VKR-HIEVRLL---------EGSL-------ITCPH-Y------R-C--N
------S---------LLT-SV-----------RCG-NL----------------L----
----TP---------K-----LNKMWEQKTK-DELI------P-V-M---------D-R-
------VY----C------PN-P-RC-------ST-----------LMS----------E
TELS----G---LNIG------------------------------------------VR
---------------------RCCV----------K--CGEPFCV---------------
-----------KC----KV--S-W-HNNLSC----------------------DEYKT--
----L----------------------------HPN------------P---TEN-----
------D--G--------RLR--D---LANEKSW-RQ-----------CSKCKH-----M
IEL---S---S---------G-CI----SVV---C-----R-------------------
---------C----G-------------------------------HT------------
-------FCYQ-------C-----------------G-----------------------
-----------
>AT5G60250
---------VLKEECAIC------F--------NDI----VA------EGM---------
------------F----------S-V---DK------C---R-H-RFC-------FQC--
----------VKQ-HVEVKLL---------HGMA-------PKCPH-D------G-C--K
------S---------ELV-ID-----------ACG-KL----------------L----
----TP---------K-----LSKLWQQRLQ-ENAI------P-V-----------T-E-
-----RVY----C------PY-P-RC-------SA-----------LMS----------K
TKIS-ESAKSLLSLYP------------------------------------------KS
GV-------------------RRCV----------E--CRGLFCV---------------
-----------DC----KV--P-W-HGNLSC----------------------TEYKK--
----L----------------------------HPE------------P---PAD-----
------D--V--------KLK--S---LANNKMW-RQ-----------CGKCQH-----M
IEL---S---Q---------G-CN----HIT---C-----R-------------------
---------C----G-------------------------------HE------------
-------FCYN-------C-----------------G-----------------------
-----------
>AT2G31760
-------EVDIQ--CGIC------F--------ESY------------T-R---------
----------KEI------------A---SV---S--C---G-H-PYC-------KTC--
----------WTG-YITTKIE---------DGPG---CLR-VKCPE-P------S-C--Y
------A---------VVG-QD-----------MID-EV----------------T----
----EK---------K-----DKDKYYRYFL-RSYV------E-D-----------G-K-
-KMK---W----C------PS-P-GC-------EC-----------AVE----------F
GESS--------GYD---------------------------------------------
---------------------VACL-------------CSYRFCW---------------
-----------NC---SED--A---HSPVDC----------------------ETVSK--
----WIF--------------------------KNQ------------------D-----
------E-SE--------NKN--W---ILANS---KP-----------CPKCKR-----P
IEK---S---H---------G-CN----HMT---C-------------------------
----S--ASC----G-------------------------------HR------------
-------FCWI-------C-----------------G-----------------------
-----------
>AT3G45570
--------------CSIC------S--------GDN----IE------PEQ---------
----------I-F----------S-V---AL------C---G-H-EFC-------MEC--
----------VKQ-HIEVKLL---------SGGV-------PRCLH-Y------Q-C--E
------S---------NLT-LG-----------SCG-NI----------------L----
----TS---------K-----LKAMWELRIEEESIP------V-A-----------E-R-
------VY----C------PN-P-LC-------SS-----------LMS----------V
TKLS----N---STRE------------------------------------------DV
TM-------------------RTCV----------K--CGEPFCI---------------
-----------NC----KL--P-W-HSNLSC----------------------NDYKS--
----L-------------------------------------------------------
-----------------------------------GP-----------NPTADI------
------------------------------------------------------------
------------------------------------------------------------
------------------------------------------------------------
-----------
>AT1G32340
DEKRHDSFLQSLHECCIC------F--------SES----AG------IDF---------
------------V------------K---LP------C---Q-H-FFC-------LKC--
----------MKT-YTDIHVT---------EGTV---NK--LKCPD-S------K-C--G
------E---------TVP-PG-----------ILK-RL----------------L----
----GD---------E-----AYERWETLML-QKTL------E-S-----------M-T-
---D-VAY----C---------P-RC-------ET-----------PCI----------E
DEEQ----L---------------------------------------------------
---------------------ALCF----------K--CYFSFCT---------------
-----------LC--KEKR------HVGVAC--MS------------------PELRL--
--QIL----------------------------QER------------QDSSRLG-----
------E--EQRRKEK-EMIN--EIMSVKVIMKSAKQ-----------CPSCKI-----A
ISR---T---G---------G-CN----KMV---C----NN-------------------
---------C----G-------------------------------QY------------
-------FCYR-------C-----------------------------------------
-----------
>AT3G45580
--------------CSIC------S--------DDN----FE------PEL---------
----------MFS------------V---AL------C---G-H-EFC-------VEC--
----------VKR-HIEVRLL---------AGGV-------PRCLH-Y------Q-C--E
------S---------KLT-LA-----------NCA-NL----------------L----
----TS---------K-----LKAMWELRIE-EESI------P-V-----------E-E-
-----RVY----C------PN-P-RC-------SS-----------LMS----------V
TKLS--------NSTR------------------------------------------ED
VTM------------------RSCV----------K--CGEPFCI---------------
-----------NC----KL--P-W-HSNLSC----------------------NDYKS--
----L----------------------------GPN------------P---TAD-----
------D--I--------KLK--A---LANQKMW-RQ-----------CENCKN-----V
IEL---S---E---------G-CM----HIT---C-----R-------------------
---------C----G-------------------------------HQ------------
-------FCYK-------C-----------------G-----------------------
-----------
>AT2G21420
----LAIEAIGGETCCIC---------------REN----TD------ADR---------
----------MFF------------T---EN------C---F-H-RQC-------FSC--
----------VNR-HVQRMLL---------CGIS-------PTCLHFP--------C--N
------S---------ELT-FE-----------SCS-KV----------------L----
----TP---------N-----LIEFWKRKIE-EDLV------P-A-A---------D-K-
------IY----C------PY-R-RC-------SM-----------LMS----------K
TALS----RETDQSNV--------------------------------------------
---------------------RACI----------K--CCRLFCI---------------
-----------DC----KV--PS--HAGLSC----------------------VDYKK--
----L----------------------------NPD------------P-----------
----LYD--V--------KLK--S---LANKKKW-RQ-----------CVQCSN-----L
VEL---F---E---------G-CN----HIT---C-----R-------------------
---------C----G-------------------------------FE------------
-------FCYV-------C-----------------G-----------------------
-----------
>AT2G16090
----------SMMSCDIC------V--------EDV-----P------GYQ---------
-------------------------L---TR---MD-C---G-H-SFC-------NNC--
----------WTG-HFTVKIN---------EGQ----SKR-IICMA-H------K-C--N
------A---------ICD-ED-----------VVR-AL----------------V----
SKSQPD---------------LAEKFDRFLL-ESYI------E-D-----------N-K-
---M-VKW----C------PSTP-HC-------GN-----------AIR----------V
EDDE----L---CE----------------------------------------------
---------------------VECS-------------CGLQFCF---------------
-----------SC--SSQA------HSPCSC----------------------VMWEL--
----W----------------------------RKK------------C---FDE-----
------S--E--------TVN--W---ITVHT---KP-----------CPKCHK-----P
VEK---N---G---------G-CN----LVT---C-----L-------------------
---------C----R-------------------------------QS------------
-------FCWL-------C-----------------G-----------------------
---------EA
>AT3G53690
--------KTATFDCEIC------V--------DSK----SI------IES---------
------------F----------R-I---GG------C---S-H-FYC-------NDC--
----------VSK-YIAAKLQ---------DNIL-----S-IECPV-S------G-C--S
------G---------RLE-PD-----------QCR-QI----------------L----
----PK---------E-----VFDRWGDALC-EAVV------M-R-----------S-K-
-----KFY----C------PY-K-DC-------SA-----------LVF----------L
EESE----V---KMKD--------------------------------------------
---------------------SECP----------H--CHRMVCV---------------
-----------EC----GT--Q-W-HPEMTC----------------------EEFQK--
----L---AAN----------------------ERG------------R-----D-----
------D--I--------LLA--T---MAKQKKW-KR-----------CPSCKF-----Y
IEK---S---Q---------G-CL----YMK---C-----R-------------------
---------C----G-------------------------------LA------------
-------FCYN-------C-----------------G-----------------------
-----------
>AT5G63730
-------------SSEIS------L--------ETD------------VYE---------
------------F----------DGD---NDLISMPFC---S-H-KFD-------SKY--
----------WRE-YLEKNFY---------YVEK---IQTTISCPD-Q------D-C--R
------S---------AVG-PD-----------TIE-KL---------------------
----TV---------R-----DQEMYERYIW-RSYI------E-G-----------N-K-
------VLMIKQC------PA-R-NC-------DY-----------VIE----------F
HQEN--------DDDD------------------------------------------EY
SLN------------------VVCI-------------CGHIFCW---------------
-----------RC--RLES------HRPVSC----------------------NKASD--
----W----------------------------LCS------------ATMKISD-----
------E-----------SFS------LYPTKTKTVT-----------CPHCLC-----S
LES---D---T---------KMPQ----FLT---C-----V-------------------
---------C----R-------------------------------LR------------
-------FCSR-------C-----------------L-----------------------
-----------
>AT3G45480
-------PRPQKKTCGNC------F--------NDG----IK------GEN---------
----------M-F----------S-A---DL------C---S-H-YFC-------VEC--
----------MKE-HIEVSLN---------EGGL-------PRCPH-D------G-C--T
------S---------NLT-LR-----------SCD-HL----------------L----
----TP---------K-----QREMWEKRIK-EESI------P-V--C--------D-R-
F------H----C------PN-P-RC-------WA-----------LMS----------K
TELT----E---STEE------------------------------------------DG
VR-------------------RCCY----------K--CRKHFCI---------------
-----------NC----KV--P-W-HSNLSC----------------------KEHKS--
----S----------------------------GRE------------P-----I-----
------------------TTV--W-----------RQ-----------CRSCLH-----K
IKL---S---E---------E-RM----PVT---C-----R-------------------
---------C----G-------------------------------YK------------
-------FCYA-------C-----------------G-----------------------
-----------
>AT3G45510
--------------CGIC------F--------VDD----IE------GQE---------
----------M-F------------S---AA---L--C---S-H-YFC-------VEC--
----------MKQ-RIEVSLN---------EGGV-------PRCPR-H------G-C--K
------S---------ALT-LR-----------SCD-HL----------------L----
----TP---------K-----QREMWEQRIKEESIP------V-C-----------N-R-
------FH----C------PN-P-KC-------WA-----------LMS----------K
TELT----ESTDDGVR--------------------------------------------
---------------------RCCS----------K--CRKPFCI---------------
-----------DC----NV--S-W-HSNLSC----------------------KEYKM--
---------------------------------KGN------------K-----------
------A--T--------TTV--WLYVLLCMR---NP-----------MEAWRLLSSSPI
GDE---T---G---------GRFY----GLH---C-------------------------
----------------------------------------------PH------------
-------FSFF-------P-----------------------------------------
-----------
>AT3G45555
--------------CSIC------FN-------DDF-----K------SEQ---------
----------MYY------------V---AL------C---N-H-KFC-------LEC--
----------MKR-YIEVRLL---------EGTV-------LICPY-Y------Q-C--E
------S---------KLT-LK-----------SCF-HI----------------L----
----TS---------K-----LKAMWEQKIE-EESI------PVT-----------E-R-
------FY----C------PN-P-RC-------SA-----------LMS----------K
IELS--------KSTL------------------------------------------ED
GF-------------------VRCF----------Q--CGERFCI---------------
-----------NC----KV--S-W-QSNLSC----------------------DNCKK--
----L----------------------------GNN------------P---TSD-----
------D--K--------MLK--V---LANEKKW-RQ-----------CEKCQH-----M
IKL---S---E---------G-CI----HVT---C-------------------------
------------------------------------------------------------
--------MYL-------S-----------------N-----------------------
-----------
>AT2G26135
--------------CTIC------F--------DDD----IN------ADM---------
----------MFY------------I---DQ------C---G-H-MFC-------SEC--
----------VKR-HIEVSLL---------QGSL-------ITCPS-Y------R-C--K
------S---------KLT-YG-----------SCV-NI----------------L----
----TP---------K-----VKEMWIQRMG-EDSI------P-V--T--------D-R-
------VY----C------PN-P-TC-------SA-----------LMS----------V
TELD----Q---LTGS------------------------------------------K-
---------------------RCCV----------K--CGESFCI---------------
-----------KC----KV--P-W-HDNLSC----------------------KRYKK--
--LHS----------------------------NRT------------T-----N-----
------D--K--------QLN--E---LANQESW-RQ-----------CSKCKH-----M
IEL---T---Q---------G-CV----RVI---C-----R-------------------
---------C----G-------------------------------HE------------
-------FCYG-------C-----------------G-----------------------
-----------
>AT4G01020
KSALGEKPDEIELECPIC------L--------SEV------------DDG---------
------------Y----------S-L---EG------C---S-H-LFC-------KAC--
----------LLE-QFEASMR---------NFD----AFP-ILCSH-I------D-C--G
------A---------PIV-VA-----------DMR-AL----------------L----
----SQ---------E-----KLDELISASL-SAFV------T-S-SDGK------L-R-
-------F----C------ST-P-DC-------PS-----------IYR----------V
AGPQ----E---SGEP--------------------------------------------
---------------------FICG----------A--CHSETCT---------------
-----------RC--HLEY------HPLITC----------------------ERYKK--
----F----------------------------KEN------------P-----------
------D--L--------SLK--D---WAKGKDV-KE-----------CPICKS-----T
IEK---T---D---------G-CN----HLQ---C-----R-------------------
---------C----G-------------------------------KH------------
-------ICWT-------C-----------------L-----------------------
-----------
>AT2G19610
----------EYESCPVC------Y--------AYV----SP------NDK---------
------------F----------E-V---QG------C---F-H-RIC-------VTC--
----------MRKPFSSEQIL---------RGNT-------AICPY-P------D-C--E
------N---------DLV-PE-----------DCR-AF----------------A----
----DA---------D-----AITLMIQRKK-EKAI------P-V--K--------D-R-
------VY----C------PN-P-SC-------SF-----------LMS----------D
LDLI----R---HISK------------------------------------------NP
RHSEEA---------------RKCM----------E--CGLSFCK---------------
-----------KC----HV--P-W-HYKKTC----------------------DEFKK--
--SES----------------------------YLK------------S-----D-----
------A--A--------ILE--S---FVKTQGW-KK-----------CSQCQS-----I
VQH---G---G---------G-CQ----QMT---C-----R-------------------
---------Y------------------------------------WT------------
-------FVIY-------------------------------------------------
-----------
>AT5G37560
--------------CSIC---------------SDK----TD------AEH---------
----------M-L----------L-N---DK------C---L-H-RHC-------FSC--
----------VKQ-QVKVKLR---------SGIV-------PPCLE-D------G-C--K
------S---------ELT-LE-----------SCS-MV----------------L----
----TP---------K-----LIEMWKRKME-EDLI------P-D--A--------E-K-
------IY----C------PY-R-SC-------SM-----------LMS----------K
TELS--------REAE------------------------------------------QS
NV-------------------RACI----------K--CSELFCI---------------
-----------DC----KV--P-W-HSDLSC----------------------ADYKR--
----I----------------------------HSE------------R-----L-----
----VND--M--------MLK--V---LANDQMW-RQ-----------CSECKH-----M
IEL---T---E---------G-CN----HIT---C-----R-------------------
---------C----G-------------------------------YE------------
-------FCYR-------C-----------------G-----------------------
-----------
>AT3G27720
---------------------------------EEE------------------------
-------------------------E---EG----------GED-----------EEA--
----------EEG-GEDEEAE---------EGVE-------DEEEEED------E----K
--------------------DD-----------EVQ-LV---------------------
----ST---------E-----LAEKFDRFLI-ESYV------E-D-----------N-N-
----MVKW----C------PSTP-HC-------GN-----------AIR----------N
IKDD--------GDVD------------------------------------------E-
---------------------VECS-------------CGLQFCF---------------
-----------SC--LSES------HSPCSC----------------------LMWKL--
----W----------------------------KKK------------C----ED-----
------E-SE--------TVN--W---MTVNT---KL-----------CPKCSK-----P
IQK---R---D---------G-CN----HMT---C-----K-------------------
---------C----G-------------------------------QH------------
-------FCWL-------C-----------------G-----------------------
---------QA
>AT3G27710
--------------CDVC------M--------EDD----LP------------------
-----------------------SNV---MT---RMEC---G-H-RFC-------NDC--
----------WIG-HFTVKIN---------EGES-----KRILCMA-H------E-C--K
------A---------ICD-ED-----------VVR-KL----------------V----
----SP---------E-----LADRYDRFLI-ESYV------E-D-----------N-N-
---M-VKW----C------PSKP-HC-------GS-----------AIR----------K
IEDG--------HDVV------------------------------------------E-
---------------------VGCS-------------CGLQFCF---------------
-----------SC--LSES------HSPCSC----------------------LMWKL--
----W----------------------------KKK------------C-----E-----
------D--ESE------TVN--W---ITVNT---KL-----------CPKCSK-----P
IQK---R---D---------G-CN----LMT---C-----K-------------------
---------C----G-------------------------------QH------------
-------FCWL-------C-----------------G-----------------------
---------QA
>AT4G19670
-----------IENCSIC------C--------EDR------------QSE---------
----------MML------------S---LK------C---T-H-KFC-------SHC--
----------MKT-YVEGKVK---------TSEV------PIRCPQ-V------Q-C--K
------H---------YLS-AA-----------ECK-SF----------------L----
----PV---------T-----TFKSFEEANVCSKNN--------G-------------K-
------IY----C------PY-P-NC-------SF-----------LLDPQECLSSGRAS
SSSS----TQSENSCC--------------------------------------------
---------------------VECP----------V--CERFVCV---------------
-----------DC----GV--P-W-HASMSC----------------------EEFQI--
--LPVD---------------------------ERY------------P-----D-----
------D--I--------TLH--R---LARYKRW-RR-----------CQQCRI-----M
IEL---A---Q---------G-CN----HMT---C-----R-------------------
---------C----G-------------------------------HE------------
-------FCYS-------C-----------------G-----------------------
-----------
>AT5G08730
---------------------------------RET----GD------GDY---------
------------L------------V---ST---PF-C---S-H-KFS-------TTC--
----------WSE-YLSDALK---------KNKE-Q-RGL-ISCLS-Q------D-C--V
------A---------SVG-PD-----------TIE-QL----------------T----
----EP---------------VKEMYENYIL-ESFM------E-C-----------H-K-
--AT-IKW----C------PA-S-GC-------EY-----------AVE----------L
QEDG----N---EDNV------------------------------------------IS
---------------------VVCL-------------CGHTFCW---------------
-----------TC--GLES------HRPVSC----------------------KKASI--
---WW-------------------------------------------T-YLLDQ-----
------S--R--------SIS--W---IHTNT---KS-----------CPKCKI-----P
VQQ---N---G---------DPNY----RLI--NC-----I-------------------
---------C----S-------------------------------NN------------
-------FCWI-------C-----------------L-----------------------
--------RTE
>AT3G43750
--------------CSIC------F--------NNV----LE------AEK---------
----------M-F----------S-V---AI------C---G-H-QFC-------VEC--
----------VKH-YIEVKLL---------EGGV-------PRCLD-Y------Q-C--E
------S---------KLT-LT-----------SCG-NL----------------L----
----TP---------K-----LKAIWKQRIEEELIL------V-A-----------E-R-
------VY----C------PN-P-RC-------SG-----------LMS----------K
TELS----T---STEE------------------------------------------DV
STR------------------TCCV----------K--CGEPFCI---------------
-----------NC----KV--P-W-HSNLSC----------------------DDYKR--
----L----------------------------GPN------------P-----T-----
----KND--I--------KLK--V---LANQQKW-SQ-----------CAKCQH-----M
IAR---I---E---------G-CN----VII---C-----R-------------------
----------------------------------------------YH------------
-------HRYI-------------------------L-----------------------
-----------
>AT3G45470
--------------CVIC------L--------EET-----K------ADR---------
----------MFV------------M---DK------C---L-H-RHC-------YPC--
----------VNQ-LVEVKLR---------NGTV-------PTCLD-Y------E-C--K
------L---------KLS-LE-----------NCF-KV----------------L----
----KP---------K-----VIELWKHMMK-EESI------P-L-----------A-K-
-----RIY----C------PY-I-NC-------ST-----------LMS----------K
TEIS----R---SNKS------------------------------------------ND
---------------------RACI----------K--CSGLVCI---------------
-----------DC----KV--P-W-HSDLSC----------------------AEYKK--
----L----------------------------HPD------------P---VLD-----
------D--L--------TLK--L---LANDQKW-RQ-----------CVKCRH-----L
IEL---N---Q---------G-CN----HMT---C-----R-------------------
---------C----G-------------------------------YQ------------
-------FCYK-------C-----------------G-----------------------
-----------
>AT3G14250
--------------CMIC------M--------DEK-----P------SSD---------
----------I-F----------RGT---TN------C---T-H-AYC-------TDC--
----------TVR-YVATKIK---------ENAS------RIKCPD-V------E-C--T
------R---------LIE-PY-----------TCR-DL----------------I----
----PK---------D-----VFDRWEKILC-ESLI--------S-----------SWD-
-----KFY----C------PF-K-DC-------SA-----------MMV----------N
NENG--------DANV------------------------------------------TQ
---------------------TECR----------S--CHRLFCV---------------
-----------QC----KV--T-W-HAGIGC----------------------DEFQR--
----F----------------------------GNT------------KKKSSDE-----
------DDAL--------LIQ------MAKNKQW-RR-----------CPSCKF-----Y
VDK---V---E---------G-CQ----HIK---C-----R-------------------
---------C----G-------------------------------YQ------------
-------FCYG-------C-----------------G-----------------------
-----------
>AT1G65430
----------LD--CGIC------F--------ETF-----L-------SD---------
----------K-L----------H-A---AA------C---G-H-PFC-------DSC--
----------WEG-YITTAIN---------DGPG---CLT-LRCPD-P------S-C--R
------A---------AVG-QD-----------MIN-LL----------------A----
----PD---------K-----DKQKYTSYFV-RSYV------E-D--NRK------T-K-
-------W----C------PA-P-GC-------DY-----------AVN----------F
VVGS--------GNYD--------------------------------------------
---------------------VNCR-------------CCYSFCW---------------
-----------NC---AEE--A---HRPVDC----------------------DTVSK--
----W----VL----------------------KNS------------A-----E-----
------S--E--------NMN--W---ILANS---KP-----------CPKCKR-----P
IEK---N---Q---------G-CM----HIT---C-----T----PP-------------
---------C----K-------------------------------FE------------
-------FCWL-------C-----------------L-----------------------
-----------
>AT2G25360
--------------CSIC------F--------EET-----E------GER---------
----------M-F---------FT-T---EK------C---V-H-RHC-------FPC--
----------VKQ-YVEVKLL---------SGTV-------PTCLD-D------G-C--K
------F---------KLT-LE-----------SCS-KV----------------L----
----TL---------E-----LIEMWKQKMK-EDSI------P-A--A--------E-R-
------IY----C------PY-P-NC-------SM-----------LMS----------K
TELS--------SESD------------------------------------------LS
ND-------------------RSCV----------K--CCGLFCI---------------
-----------DC----KV--P-S-HSDLSC----------------------AEYKK--
----L----------------------------HHD------------P-----L-----
----VDE--L--------KLK--S---LAKDKKW-RQ-----------CKMCRH-----M
IEL---S---H---------A-CN----HMT---C-----R-------------------
---------C----G-------------------------------YQ------------
-------FCYQ-------C-----------------E-----------------------
-----------
>AT5G10370
KSALGEKPDEIEVECPIC------L--------SEV------------DDG---------
------------Y----------S-L---EG------C---S-H-LFC-------KAC--
----------LLE-QFEASMR---------NFD----AFP-ILCSH-I------D-C--G
------A---------PIV-LA-----------DMR-AL----------------L----
----SQ---------E-----KLDELFSASL-SSFV------T-S-SDGK------F-R-
-------F----C------ST-P-DC-------PS-----------VYR----------V
AGPQ----E---SGEP--------------------------------------------
---------------------FICG----------A--CHSEICT---------------
-----------RC--HLEY------HPLITC----------------------ERYKK--
----F----------------------------KEN------------P-----------
------D--L--------SLK--D---WAKGKNV-KE-----------CPICKS-----T
IEK---T---D---------G-CN----HMK---C-----R-------------------
---------C----G-------------------------------KH------------
-------ICWT-------C-----------------L-----------------------
-----------
>Vc20000034
----------EEERCLIC------F--------DSY-----P------LHE---------
----------M-R------------S---AA------C---K-H-YFC-------KEC--
----------WRG-YISNALS---------SGPA---CLD-LRCPS-T------E-CKGK
------A---------CVP-SC-----------LIM-EL----------------A----
----SP---------D-----DKAKYASYMI-RSYV------E-D-----------N-N-
---A-MSW----C------TG-K-NC-------EN-----------AIE--------CLV
DRAP----G---EPLD--------------------------------------------
---------------------VLCT-------------CSATFCF---------------
-----------NC--KEEA------HRPVSC----------------------ETVTK--
----W----------------------------LTK------------N---SAE-----
------S--E--------NMN--W---ILANT---KP-----------CPKCSR-----P
IEK---N---Q---------G-CM----HMT---C----SQ-------------------
---------C----R-------------------------------FE------------
-------FCWL-------C-----------------Q-----------------------
-----------
>Vc20000709
TAKPTGRTNPVTVTCLSC------F--------DQF-----P------QQE---------
----------V-TCAGADAASSSTAS---AG------C---G-H-FFC-------SGC--
----------ISE-YVRGAIK---------DGKY-----P-ITCPMAV------G----G
GAGGGGG---------AGGGRQ-----------GCRLKF-----------SREAVM----
----AT---------LEGQTKEVQAFRLLEA-KSTL------D-P-----------S-K-
-----LLY----C------PH-K-SC-------SS-----------PLQ----------V
ELSE----L---PSNQ------------------------------------------P-
---------------------STCP----------A--CGKGFCP---------------
-----------RC----RI--PGW-HKGYTC----------------------TEFQA--
----LPAH-------------------------LRS------------A-----E-----
------D--A--------AVL--Q---LSEKQQW-KQ-----------CPQCKQ-----M
VER---S---V---------G-CN----HML---C-----R-------------------
---------C----G-------------------------------CN------------
-------FCYG-------C-----------------G-----------------------
-----------
>Vc20001134
--------------CQVC------Y--------SEV-----D------SSE---------
-----------------------------AT---TMDC---G-H-TFC-------NDC--
----------WRQ-HFKVQIG---------EGQA----RT-IRCMS-H------R-C--G
------V---------VCDEEK-----------VCA-LLKSDCGTRSSSAGGAGGVCGGS
SSGGGDGTNVSSDGGVKEAAGALEKYTRSLA-LSYV------E-D-----------N-A-
---R-VQF----C------PRVP-WC-------GH-----------AIQ----------V
DGDP----F---VE----------------------------------------------
---------------------PECA-------------CGKVFCF---------------
-----------KC---LKE--P---HTPCTC----------------------KMWDE--
----W------------------------------D------------------------
------E--KIHGDSE--TRN--W---FMANT---KP-----------CPKCQK-----P
VEK---N---G---------G-CN----LVM---C-----K-------------------
---------C----G-------------------------------QA------------
-------FCWL-------C-----------------G-----------------------
---------AA
>Vc20008568
--------------CSIC------L--------EEE-----P------LQA---------
------------F----------HTI---DG------C---G-H-RFC-------GLC--
----------LSR-HVQLAAR---------RRAF-----P-VRCPQ-P------G-C--R
------G---------TEK-NQ-----------TCS-VF----------------G----
----PV---------P-----WHDSWWCVAVRFCVLSYSQLEV-E-----------S-SL
PQPL-RFY----C------PN-P-EC-------SL-----------LMV----------L
DEGE----H---LENS------------------------------------------P-
---------------------VRCP----------G--CRAQLCG---------------
-----------RC----RV--L-W-HIGVSC----------------------EQYRA--
----M----------------------------QVRLGAGSSGGGGGGG-----D-----
------E--A--------ALA--G---VSGERVW-KP-----------CPQCRQ-----L
VEM---A---Q---------G-CN----HIT---C-----K-------------------
---------C----G-------------------------------AE------------
-------WCYK-------C-----------------G-----------------------
-----------
>Vc20014923
--------------CLAC------L--------DTF-----PQHAMICAGH---------
------------HIDNVNSATATA-A---AS---GG-C---G-H-FFC-------HGC--
----------LTE-YVRSAVR---------ARKF---P---IRCPMAT------S-SSYN
------HGNSNSNSGERTS-VDAGASASTSASQGCN-QV-----------LTREAV----
MAVLPG---------------YAVHWQTYQQLEAEA------S-L-----------D-Q-
--GA-MVY----C------PH-K-AC-------SS-----------PLE----------V
VGLR----G---AGVL------------------------------------------PA
DAP------------------VSCP----------A--CKRVFCP---------------
-----------RC----RI--TGW-HQGYTC----------------------AQFQA--
----L---PAH----------------------LRS------------A-----E-----
------D--V--------AVL--Q---LSARNQW-RP-----------CPSCKR-----M
VER---T---Q---------G-CN----RMT---C-----I-------------------
---------C----G-------------------------------GK------------
-------FCYE-------C-----------------G-----------------------
-----------
>Zm2G006428
----------VT--CGIC------F--------ESC-----P-------LG---------
----------S-M----------S-A---AA------C---G-H-PFC-------GTC--
----------WRG-YISTAIS---------DGPG---CLM-LRCPD-P------S-C--A
------A---------AVG-QD-----------MIN-SL----------------A----
----DV---------E-----DTEKYGRYLR-RSYI------E-D--NRK------T-K-
-------W----C------PA-P-GC-------EY-----------AAE----------F
VMGS--------GSYD--------------------------------------------
---------------------VNCN-------------CSYGFCW---------------
-----------NC---TEE--A---HRPVDC----------------------ATVSK--
----W----IL----------------------KNS------------A-----E-----
------S--E--------NMN--W---ILANS---KP-----------CPKCKR-----P
IEK---N---Q---------G-CM----HIT---C-----T----PP-------------
---------C----K-------------------------------FE------------
-------FCWL-------C-----------------L-----------------------
-----------
>Zm2G020996
KARSANAREEKRESCAIC------L--------EDT-----D------ATK---------
-------------------------I---HA---VEVC---A-H-RFC-------FSC--
----------MKE-HVKVKLL---------NGTL-------PGCPQ-E------G-C--A
------T---------KLS-VE-----------GSR-VF----------------L----
----SP---------R-----LVEIMVQRMR-EGQI------P-P-----------S-Q-
-----KVY----C------PY-P-RC-------SA-----------LMS----------L
GEVI-HPMQESSSRHT------------------------------------------AA
DAATL----------------RKCV----------K--CRGSFCL---------------
-----------SC----KV--P-W-HDGMGC----------------------FEYKM--
----WYPLA------------------------HPG------------------------
------D--A--------KLQ--N---LARQRLW-RQ-----------CVKCKH-----M
IEL---A---E---------G-CY----HMI---C-----V-------------------
---------C----G-------------------------------YE------------
-------FCYT-------C-----------------G-----------------------
-----------
>Zm2G053511
--------------CSIC------M--------EPM----AP------SAA---------
------------H------------R---GG---AA-C---T-H-AFC-------GAC--
----------LSG-HVRAKLE---------CGGG---GAV-VRCPD-A------S-C--A
------A---------TLD-PE-----------LCRGAL---------------------
----PS---------E-----VFERWCAKLC-ESLF------L-G-----------A-R-
-----RTY----C------PF-P-DC-------SE-----------MMV----------A
DDDG----E---ECVT------------------------------------------Q-
---------------------SECH----------G--CRRLFCA---------------
-----------RC----AV--P-W-HAGLTC----------------------EEIAR--
----L---GEG----------------------ERE------------R-----E-----
------D--L--------LLV--K---AAREGSW-KR-----------CPRCRF-----Y
VEK---S---S---------G-CL----HIT---C-----R-------------------
---------C----G-------------------------------YE------------
-------FCYG-------C-----------------G-----------------------
-----------
>Zm2G066171
--------------CAIC------F--------EMV----LA------AEK---------
------------F----------V-V---SH------C---P-H-AFC-------NSC--
----------IGR-YVAGKVA---------DNVA-----V-IGCPD-P------A-CETG
----------------FIE-MD-----------LCR-DI----------------I----
----PP---------E-----LFDRWSVVLC-EELL------G-D-----------D-K-
------FY----C------PF-K-DC-------SA-----------LLL-----------
NDDS----A---KIRE--------------------------------------------
---------------------TECP----------H--CHRLFCA---------------
-----------RC----HV--P-W-HDGIEC----------------------KEFRK--
----L---GDD----------------------EKG------------E-----N-----
------D--L--------MLK--K---LADKEKW-QR-----------CPKCRM-----Y
VSR---K---S---------G-CL----LIN---C-----R-------------------
---------C----K-------------------------------QY------------
-------FCYH-------C-----------------A-----------------------
-----------
>Zm2G082302
-----AARSPRPRVCGIC------F--------DAF-----P------AGG---------
-----------------------TRS---AG------C---AAH-YYC-------DGC--
----------WCG-YVAAAVG---------DGAR---CLA-LRCPD-P------S-C--A
------A---------AVV-RE-----------LVD-EV----------------A----
----RD---------D-----DRARYARFWL-RSYV------E-E-SGGR------I-R-
-------W----C------GG-A-GC-------TR-----------SVE----------L
LGGC----D---AEAV------------------------------------------AS
AVD------------------VVCG-------------CRHAFCW---------------
-----------RC---GEE--A---HRPVSC----------------------GTVRA--
----WLA--------------------------KNA------------S-----D-----
------S--E--------TAN--W---VVANT---KR-----------CPMCRR-----P
IEK---N---H---------G-CN----HMT---C---GAP-------------------
---------C----H-------------------------------HQ------------
-------FCWL-------C-----------------L-----------------------
-----------
>Zm2G100913
---------KLV--CGIC------F--------EGC-----S-------SD---------
----------M-M----------S-S---AG------C---A-H-FYC-------HEC--
----------WEG-YISAAIG---------DGPG---CLS-LRCPD-P------S-C--S
------A---------MVL-QG-----------MIN-EL----------------A----
----KD---------E-----DRKKYARFLL-RAYV------E-G--SKK------T-K-
-------W----C------PA-P-DC-------TC-----------AVE----------F
LGDE----N---YD----------------------------------------------
---------------------VSCN-------------CMFSFCW---------------
-----------NC---TEE--A---HRPVNC----------------------ETVSK--
----W----IL----------------------KNS------------A-----E-----
------S--E--------NMN--W---ILANS---KP-----------CPKCKR-----P
IEK---N---Q---------G-CM----HMT---C-----T----PP-------------
---------C----K-------------------------------FE------------
-------FCWL-------C-----------------L-----------------------
-----------
>Zm2G106377
--------------CAIC------F--------DEQ-----P------AGQ---------
-----------------------TAS---AG------C---S-H-YYC-------NGC--
----------WRG-YVRAAVG---------DGPR---CLS-LRCPD-P------R-C--S
------A---------PVV-RE-----------LVD-EV----------------L----
----AA---------D-----DVGRYARFWL-RSYV------E-E-SGGR------V-R-
-------W----C------GG-P-GC-------AR-----------ALE----------S
SGGG----D---AAAD--------------------------------------------
---------------------VFCV-------------CGYGVCW---------------
-----------AC---GEE--A---HRPVSC----------------------ATVRA--
--WLL----------------------------KNS------------S-----------
------D--SAE------TAN--W---VMAHT---KP-----------CPRCGR-----P
IEK---N---Q---------G-CN----HMR---C-----SPP-----------------
---------C----G-------------------------------HR------------
-------FCWL-------C-----------------L-----------------------
---------QP
>Zm2G110423
---------WRTVTCKVC------F--------EDF-----S------MDA---------
-------------------------V---ST---MD-C---G-H-CFC-------NDC--
----------WTE-YFHAAVE---------SGKK-----Q-IRCME-V------K-C--S
------A---------FCD-ED-----------LVRFLL----------------V----
-QKYPD---------------MAKNFNRFLL-GSYL------E-D-NAS-------V-K-
-------W----C------PSTP-NC-------GH-----------AIR----------V
GTDE----R---CCE---------------------------------------------
---------------------VECP-------------CGLSFCF---------------
-----------NC--MGHA------HSPCPC----------------------TIWEK--
----W----------------------------NAS------------R-----------
------S--EGE------NIK--W---ILANT---KS-----------CPKCFK-----A
IEK---N---G---------G-CN----LVR---C-----K-------------------
---------C----G-------------------------------QC------------
-------MCWL-------C-----------------G-----------------------
---------GG
>Zm2G125867
---------SSELYCAIC------M--------ETV----HI------GES---------
------------F----------P-V---DG------C---T-H-TFC-------ISC--
----------VSQ-CIAAKVE---------ENVL-----S-IGCPA-P------G-CKDG
----------------VLH-PD-----------ACR-DV----------------I----
----PA---------Q-----LFQRWGAALC-DSSL------G-S-----------L-K-
------FY----C------PF-K-EC-------SA-----------LLV----------D
DPGH----G---EEVI------------------------------------------TN
---------------------VECP----------H--CCRMFCA---------------
-----------QC----KV--P-W-HAGVTC----------------------AEFQR--
---LG----------------------------KDE------------R---GRE-----
------D--L--------LLR--K---VAQESKW-QR-----------CPKCKI-----Y
VER---I---E---------G-CV----FII---C-----R-------------------
---------C----G-------------------------------HC------------
-------FCYL-------C-----------------A-----------------------
-----------
>Zm2G131245
------------GTCPIC------R--------EEK------------LGS---------
----------QMI------------K---AG------C---S-H-TYC-------YNC--
----------LTG-YVEEKLL---------TSKL------PIRCPQ-L------R-C--K
------Y---------IIS-AS-----------ECN-SF----------------L----
----PV---------S-----SYDSLERAFA-EAGT------S-G-----------M-E-
-----RFY----C------PF-P-NC-------SV-----------LLD----------L
SQHF-SRASSSSQSDL------------------------------------------SC
---------------------VECP----------E--CHRDICI---------------
-----------NC----GV--P-W-HIMMGC----------------------DEYQS--
----LPAE-------------------------ERD------------A-----G-----
------D--L--------SLH--R---LAQNNRW-RR-----------CQRCRR-----M
IEL---T---Q---------G-CF----HMT---C-----W-------------------
---------C----G-------------------------------HE------------
-------FCYS-------C-----------------G-----------------------
-----------
>Zm2G136293
---------SAEVTCNVC------Y--------DDV----PP------------------
-----------------------SCA---LE---MD-C---G-H-SYC-------SDC--
----------WTE-YFIVKIN---------EGQ----SRR-VRCMA-P------K-C--N
------A---------ICD-EA-----------IIR-KL----------------V----
IARHPD---------------IAERFERFLL-ESYI------E-D-NDT-------V-K-
-------W----C------PSTP-HC-------GN-----------AIR----------V
KGDI----Y---CE----------------------------------------------
---------------------VECT-------------CGCQFCF---------------
-----------NC--SLQT------HSPCSC----------------------MMWEL--
----W----------------------------IKK------------C---HDE-----
------S--E--------TVN--W---ITVNT---KP-----------CPKCHK-----P
VEK---N---G---------G-CN----LVA---C-----I-------------------
---------C----G-------------------------------QA------------
-------FCWL-------C-----------------G-----------------------
---------GA
>Zm2G141244
IGRYLSTTKERTETCRIC------L--------EDV-----D------SRK---------
----------M------------HAV---EG------C---A-H-RFC-------LVC--
----------MKT-HMKMRLL---------GGLA-------PRCPQ-P------G-C--A
------T---------KLG-AE-----------GAA-AL----------------L----
----SP---------R-----LVGMMAQRRLKEEEE------E-E--Q--------M-SI
HPSL-RVY----C------PY-P-RC-------SA-----------LMP----------L
SEVL----R---GSLS------------------------------------------PE
YPATF----------------RECA----------E--CGGPMCV---------------
-----------EC----KV--P-W-HGPLSC----------------------PEYRR--
---RY----------------------------PHG------------G---GPE-----
------D--V--------ALQ--K---LARQRLW-QR-----------CESCHH-----M
IEL---A---V---------G-CA----HII---C-----V-------------------
---------C----G-------------------------------SH------------
-------LCYR-------C-----------------G-----------------------
-----------
>Zm2G143644
--------------CGIC------F--------EGY------------SSD---------
----------T------------MSS---AG------C---A-H-FYC-------HEC--
----------WEG-YISAAIG---------GGPG---CLS-LRCPD-P------S-C--S
------A---------MVL-QG-----------MVN-EL----------------A----
----KD---------E-----DKAKYARFLL-RAYV------E-G-----------S-K-
---K-TKW----C------PA-P-DC-------TC-----------AVE----------F
LGDE----N---YD----------------------------------------------
---------------------VSCN-------------CKFSFCW---------------
-----------NC---TEE--A---HRPVNC----------------------ETVSK--
----W----IL----------------------KNS------------A-----E-----
------S--E--------NMN--W-----------------------------------F
VAG---S-------------GLAF----DMW---S-------------------------
----------------------------------------------SS------------
-------FCF--------C-----------------------------------------
-----------
>Zm2G153611
----------AEVTCNVC------Y--------DDV----PP------------------
------------S------------A---AS---EMDC---G-H-SYC-------NDC--
----------WTE-YFIVKIN---------EGQS-----RRVRCMA-P------K-C--N
------A---------VCD-EA-----------IIR-KL----------------V----
---------------TARHLYIAERFERFLL-ESYI------E-D-----------N-D-
---T-VKW----C------PSTP-HC-------GN-----------AIR----------V
KGDI--------YCE---------------------------------------------
---------------------VECT-------------CGCQFCF---------------
-----------NC--SLRA------HSPCSC----------------------MMWEL--
----W----------------------------IKK------------C----RD-----
------E-SE--------TVN--W---ITVNT---KP-----------CPKCHK-----P
VEK---N---G---------G-CN----LVA---C-----I-------------------
---------C----G-------------------------------QA------------
-------FCWL-------C-----------------G-----------------------
---------GA
>Zm2G157933
--------------CGIC------F--------ESC-----P------LGS---------
-------------------------M---SA---AA-C---G-H-PFC-------GTC--
----------WRG-YISTAIS---------DGPG---CLM-LRCPD-P------S-C--A
------A---------AVG-QD-----------MIN-SL----------------A----
----NV---------E-----DTEKYGRYLR-RSYI------E-D-----------N-R-
---K-TKW----C------PV-P-GC-------EY-----------AAE----------F
VMGS--------GSYD--------------------------------------------
---------------------VNCN-------------CSYGFCW---------------
-----------NC---TEE--A---HRPVDC----------------------ATVSK--
----W----IL----------------------KNS------------V-----E-----
------S--E--------NMN--WYRRIKHKFLNSAN-----------CLEFLL-----W
ISL---M---NWYMIMDMEGGAVV----GLM--LA-------------------------
--------------G-------------------------------MGGSIDVFRMNMHQ
GYPKETLVRFL-------K-----------------G-----------------------
-----------
>Zm2G342039
DNKHHEAFLHAIHDCMIC------L--------SEC-----P------GVD---------
------------F----------------IK---LP-C---H-H-FFC-------WKC--
----------MQT-YCKMNVK---------EGNV----VK-LLCPD-T------K-C--E
------G---------AVP-PN-----------VLK-RL----------------L----
----GE---------D-----EYERWEGLLL-QKTL------D-A-----------M-K-
---D-VVY----C---------P-RC-------QT-----------ACL----------E
DVGN----E---------------------------------------------------
---------------------AVCS----------S--CLFSFCT---------------
-----------LC--RNRR------HIGEQC----------------------MSPEE--
---RL---MIL----------------------EKR------------Q-----ESGNVQ
G-----D--QMKVLQELRSLK--E---IMKDS---KQ-----------CPKCRM-----A
ISK---T---E---------G-CN----KMH---C----EN-------------------
---------C----G-------------------------------EY------------
-------FCYQ-------C-----------------------------------------
-----------
>Zm2G427409
---PSVSVAAAVVFCKIC------M--------DVV-----P------PSD---------
------------V------------HRASRG------C---A-H-SFC-------GRC--
----------LAG-YLGAKIQ---------ERIA------EVRCPE-E------R-C--G
------G---------VLD-PE-----------LCQ-DI----------------L----
----PR---------D-----VFERWGAALC-ESLL------L-G-----------G-K-
-----RAY----C------PF-K-DC-------SA-----------MML----------V
DDGS--------HFTE--------------------------------------------
---------------------SECP----------S--CRRLFCA---------------
-----------SC----NV--APW-HAGVTC----------------------TEYRN--
----LG---------------------------KRD------------S---GVE-----
------D-RM--------LLE------MAKGKKW-KR-----------CPKCEY-----F
VEK---R---D---------G-CL----HIT---C-----R-------------------
---------C----G-------------------------------FE------------
-------FCYG-------C-----------------G-----------------------
-----------
>Zm2G431691
--------------CGIC------F--------ESC-----P------LGS---------
----------M------------S-A---AA------C---G-H-PFY-------GTC--
----------WRG-YISTAIS---------DGPG---CLM-LRCPD-P------S-C--A
------A---------AVG-QD-----------MIN-SL----------------A----
----NV---------E-----DTEKYGRYLR-RSYI------E-D--NRK------T-K-
-------W----C------PA-P-GC-------EY-----------AAE----------F
VMGS--------GSYD--------------------------------------------
---------------------VNCN-------------CSYGFCW---------------
-----------NC--TEEA------HRPVDC----------------------ATVSK--
----W---ILK----------------------NSA------------E-----S-----
------E-----------NMN--W-----------YR-------------RIKH----KF
LNS--AN---------------CL------------------------------------
----------------------------------------------EF------------
-------LLWI-------S-----------------L-----------------------
-----------
>Zm5G855311
SDHNA--QLSSENACPIC------L-C------ELE-----D------------------
----------P-F----------K-L---ES------C---G-H-MFC-------LAC--
----------LVD-QCESAMK---------SQDG-F-P---LRCLE-S------G-C--N
------K---------LFL-LA-----------DLR-SL----------------L----
-----P---------D-----KLDELFRASL-NAFV------A-S-----------S-A-
G--L-YRF----C------PT-P-DC-------TS-----------IYQ----V-----A
AAGA----Q---GDRP--------------------------------------------
---------------------FVCG----------A--CSVETCT---------------
-----------KC--HLEY------HPFISC----------------------EAYKE--
----Y----------------------------KAD------------P-----------
------D--A--------TML--E---WRKGKENVKN-----------CPSCGF-----T
IEK---S---E---------G-CN----HVE---C-----R-------------------
---------C----G-------------------------------SH------------
-------ICWN-------C-----------------L-----------------------
-----------
>Zm5G876621
---------EVT--CGIC------F--------ESC-----P-------RG---------
----------S-M----------S-A---AA------C---G-H-PFC-------STC--
----------WRG-YISTAIS---------DGPG---CLM-LRCPD-P------S-C--A
------A---------AVG-QD-----------MIN-SL----------------A----
----AD---------D-----DKEKYGRYLR-RSYI------E-D--NRK------T-K-
-------W----C------PA-P-GC-------EY-----------AVE----------F
VMGS--------GSYD--------------------------------------------
---------------------VNCN-------------CSYGFCW---------------
-----------NC---TEE--A---HRPVDC----------------------ATVSK--
----W----IL----------------------KNS------------A-----E-----
------S--E--------NMN--W---ILANS---KP-----------CPKCKR-----P
IEK---N---Q---------G-CM----HIT---C-----T----PP-------------
---------C----K-------------------------------FE------------
-------FCWL-------C-----------------L-----------------------
-----------
>Ac00500518
DEKCHEVFRESLHVCCIC------F--------SEY------------AGT---------
----------E-F----------V-R---LP------C---K-H-FFC-------WKC--
----------MET-YSSIHVK---------EGTV-N-K---LLCPD-A------K-C--G
------G---------LVP-PG-----------LLK-RL----------------L----
----GN---------E-----EFERWESLLL-QKTL------D-S-----------M-S-
D----VVY----C---------P-RC-------ET-----------GCL----------E
DGDH--------H-----------------------------------------------
---------------------AQCS----------K--CCFSFCS---------------
-----------LC----RQ--P-R-HVGIAC----------------------MTPEM--
---KL---QLL----------------------KERQGSSQLNDTQRRR-----ERELIN
E-----L--L--------SVK--E---ILRDA---KQ-----------CPSCKI-----A
ISR---S---E---------G-CN----KMV---C----------QN-------------
---------C----G-------------------------------QY------------
-------FCYK-------C-----------------N-----------------------
-----------
>Ac00500521
DEKCHEVFRVNLHECCIC------F--------SEY----TG------------------
----------TEF----------------IE---LP-C---K-H-FFC-------RKC--
----------MET-FSSIQVK---------EGTV----NQ-LLCPD----------C--G
------G---------MVP-PG-----------ILK-RL----------------L----
----GN---------E-----EFERWESLLL-QRTL------E-S-MS--------D-I-
------VY----C---------P-RC-------ES-----------ACL-----------
---E----D---GDHH--------------------------------------------
---------------------AQCA----------K--CFFSFCS---------------
-----------LC----RQ----RRHVGLACPPPELTLEILMERQAS------SQLNE--
---------------------------------DQK------------R-----------
------R--ELDIINEIISIK--M---VLLDS---KR-----------CPSCKT-----G
IFK---T---A---------G-CN----KMK---C-----K-------------------
---------C----G-------------------------------QL------------
-------FCYQ-------C-----------------G-----------------------
-----------
>Ac00500526
DEKCYEVFRENLHECCIC------Y--------SEY----TG------TEF---------
----------I-R----------------LP------C---K-H-FFC-------RKC--
----------MET-YSSIHVK---------ERTV-H-Q---LLCPD----------C--R
------G---------MVP-PD-----------ILK-LL----------------L----
----GN---------E-----EFERWESLLL-QKTL------E-S-MS--------D-I-
I------Y----C---------P-RC-------ES-----------ICL-----------
---E----D---GDHH--------------------------------------------
---------------------AQCP----------Q--CFFSFCS---------------
-----------IC----RL----RRHVGIGCVPPGLTLEILMERQSS------SQLSE--
---------------------------------DQK------------R-----R-----
------E--L-DKINEIISIN--M---ILLDS---RQ-----------CPFCKT-----A
VFR---T---A---------G-CN----KII---C-----K-------------------
---------C----G-------------------------------KF------------
-------FCYQ-------C-----------------G-----------------------
-----------
>Ac00700119
--------SSSEVTCIIC------M--------EDI-----S------VEE---------
----------------------VT-E---MD------C---G-H-CFC-------NNC--
----------WTE-HFIVKIN---------EGQS-R-R---IRCMA-H------K-C--H
------A---------VCD-EA-----------VIR-NL----------------V----
----SA--RDP----D-----LAERFERFLL-ESYI------E-D-----------N-R-
M----VKW----C------PSVP-HC-------GN-----------AIR----------V
EDDQ----Y---CE----------------------------------------------
---------------------VECT-------------CGKQFCF---------------
-----------GC---SSE--A---HSPCSC----------------------LMWEL--
----W----------------------------TKK------------C-----K-----
------D--ESE------TVN--W---MTAHT---KP-----------CPKCHK-----P
VEK---N---G---------G-CN----LVS---C-----I-------------------
---------C----G-------------------------------QP------------
-------FCWL-------C-----------------G-----------------------
---------GA
>Ac00900132
--------------CAIC------F--------DRF------------RRR---------
----------R-M----------Y-T---AS------C---G-H-PFC-------SSC--
----------WKG-YITTSIN---------DGPG---CLM-LRCPE-P------S-C--C
------A---------AVD-QD-----------LVNNML----------------T----
----SD---------K-----EKEKYCRYVL-RSYV------E-S-----------R-K-
N----IKW----C------PA-A-GC-------DF-----------AVE----------V
GSGS----Y---D-----------------------------------------------
---------------------VSCK-------------CTHNFCW---------------
-----------NC---NEE--A---HRPVQC----------------------STVAE--
----W---VL-----------------------KNS------------A-----E-----
------S--E--------NTN--W---ILANS---KP-----------CPKCSR-----P
IEK---N---H---------G-CM----HMT---C-----T----PP-------------
---------C----K-------------------------------FE------------
-------FCWL-------C-----------------L-----------------------
-----------
>Ac00900133
-------NKKSKITCGIC------F--------EDY------------YCD---------
----------RMY------------G---TS------C---G-H-LFC-------RSC--
----------WKT-YISTSIK---------DGPG---CLN-LRCPE-L------K-C--G
------A---------IVG-DR-----------MVD-TL----------------A----
----PH---------Q-----EKENYHSKNI-----------------------------
------KW----C------PA-Q-GC-------NY-----------AVE----------I
VVES--------DNYD--------------------------------------------
---------------------VLCK-------------CGYSFCW---------------
-----------NC---IED--A---HRPVNK-----------------------------
---------------------------------DES------------------E-----
------------------NVN--W---MLVYS---KP-----------SPKCKR-----P
IEK---S---T---------G-CN----HMS---C-----TPP-----------------
---------C----N-------------------------------YQ------------
-------FCWL-------C-----------------L-----------------------
-----------
>Ac00900134
-------NKQSKTTCGIC------F--------DDY-----P------QSK---------
----------L-Y------------D---AG------C---D-H-PFC-------SSC--
----------WEG-YVSTSIH---------DGSG---CLM-LRCPE-H------K-C--G
------A---------AVD-QD-----------LVN-TF----------------V----
---SQE---------E-----DKEKYSNHLF-KSYV------E-D-----------N-R-
R----IKW----C------PA-P-GC-------DN-----------AVK----------Y
IGDF--------ENYD--------------------------------------------
---------------------VSCN-------------CECGFCW---------------
-----------NC---TQE--A---HSPVDC----------------------DTVSN--
----W---IL-----------------------KNK------------D-----E-----
------S--E--------NVN--W---ILVNS---KP-----------CPKCKR-----P
IQK---N---E---------G-CN----HMT---C-----K-------------------
---------C----G-------------------------------FH------------
-------FCWL-------C-----------------L-----------------------
-----------
>Ac00900141
--------KKLT--CGIC------F--------DNY-----S------RNQ---------
----------M-H------------A---AA------C---G-H-LFC-------SSC--
----------WDS-YISTSIN---------DGTG---CLM-LRCPD-P------S-C--G
------A---------AVG-QE-----------MIN-IL----------------V----
----SD---------E-----AKEKYAHYLL-RSYV------E-A--SRK------S-K-
-------W----C------PA-P-GC-------GY-----------AVD----------F
VLGS--------GSYD--------------------------------------------
---------------------VTCK-------------CTHSFCW---------------
-----------NC---TEE--V---HRPVEC----------------------DIVAK--
----W----IL----------------------KNT------------A-----E-----
------S--E--------NTT--W---ILANS---KP-----------CPKCKR-----P
IEK---R---D---------G-CM----HMT---C-----T----PP-------------
---------C----R-------------------------------FH------------
-------FCWL-------C-----------------L-----------------------
-----------
>Ac01100202
--------------CAIC------F--------DTY----WR------------------
-----------------------HRM---HA---AA-C---G-H-LFC-------SSC--
----------WGS-YISTSIN---------DGPG---CLM-LRCPD-P------S-C--G
------A---------AVS-QE-----------MIN-AL----------------V----
----SD---------E-----AKEKYARYLL-RSYV------E-A-----------S-R-
---K-SKW----C------PA-P-GC-------GY-----------AID----------F
VLGS--------GSYD--------------------------------------------
---------------------VSCK-------------CTNSFCW---------------
-----------NC--TEEV------HRPVEC----------------------DIVSK--
----W---ML-----------------------KNT------------A-----E-----
------S--E--------NTT--W---ILANS---KP-----------CPKCKR-----P
IEK---R---D---------G-CM----HMT---C-----TPP-----------------
---------C----R-------------------------------FE------------
-------FCWL-------C-----------------L-----------------------
-----------
>Ac01100203
------------------------F-----------------------------------
------------------------------------------------------------
------------------------------------------------------------
---------------------------------LMR------------------------
---------------------LKEKYARYLL-RSYI------E-A--SRK------S-K-
-------W----C------PA-P-GC-------GY-----------AVD----------F
VLGS--------GSYD--------------------------------------------
---------------------VSCK-------------CTHSFCW---------------
-----------NC---TEE--V---HHPVEC----------------------DIVAK--
----W----IL----------------------KNT------------A-----E-----
------S--R--------STT--W---ILANS---KP-----------CPKCKR-----P
IEK---R---D---------G-CM----RMT---C-----T----PP-------------
---------C----R-------------------------------FE------------
-------FCWL-------C-----------------L-----------------------
-----------
>Ac01300376
--------KKLT--CAIC------F--------DTY-----W-------RH---------
----------R-M----------H-D---AA------C---G-H-LFC-------SSC--
----------WGS-YISTSIN---------DGPR---CLM-LRCPD-P------S-C--G
------A---------AVS-EE-----------MIN-AL----------------V----
----SD---------E----------------ISYV------E-A--SRK------S-K-
-------W----C------PA-P-GC-------GY-----------AID----------F
VLGS--------GSYD--------------------------------------------
---------------------VSCK-------------CTNSFCR---------------
-----------NC---TEE--V---HRPVEC----------------------DIVTK--
----W----ML----------------------KNT------------A-----E-----
------S--E--------NTT--W---ILANS---KP-----------CPKCKR-----P
IEK---R---D---------G-CM----HMT---C-----T----PR-------------
---------C----R-------------------------------FE------------
-------FCWL-------C-----------------L-----------------------
-----------
>Ac01300922
--------------CEIC------V--------EPV----LS------NKR---------
------------F----------KSN---KN------C---G-HRSYC-------LDC--
----------IAK-YIEVKIQ---------EYNM----SE-IKCPG-L------G-C--T
------E---------VLD-PL-----------RCR-DI----------------L----
----PV---------R-----VFESWSDALCETTLL------Q-W-----------Q-R-
------VY----C------PY-S-DC-------SA-----------LIL----------N
ECGG--------NVVK--------------------------------------------
---------------------TKCP----------N--CKRFLCY---------------
-----------KC----GV--P-W-HPGYRC----------------------NETGQ--
----F----------------------------RGQ------------------D-----
------D--F--------LLC--Q---LMNERKW-TR-----------CPACSH-----G
VEL---R---S---------G-CK----FVR---C-----R-------------------
---------C----G-------------------------------TI------------
-------FCHA-------C-----------------G-----------------------
-----------
>Ac01300923
----------------KC---------------AEQ----QQ------------------
-----------------------------------------G-------------EEE--
----------DEK-YVQAKIE---------DYNL-----SEIKCPA-L------G-C--D
------E---------SLD-PV-----------MCS-SF----------------L----
----TA---------G-----VFVRWCDVLC-ESTL------S-Q-----------Y-N-
-----SVY----C------PF-R-EC-------SS-----------LIL----------N
ECGG--------KIKK--------------------------------------------
---------------------TKCP----------N--CRKLFCF---------------
-----------EC----KV--Q-W-HNGYRC----------------------DKTMQ--
----L----------------------------GDE------------N-----------
------D--N--------LMH--Q---VMKKQKW-RR-----------CPGCNH-----G
VEL---I---S---------G-CS----HVK---C-----R-------------------
---------C----G-------------------------------TT------------
-------FCHA-------C-----------------G-----------------------
-----------
>Ac01300927
-------SSNSKFFCEIC------M--------EGK-----E------KED---------
----------M-F----------------EK---NE-C---C-H-SFC-------SDC--
----------IGK-YISAKIQ---------ENIS---S---VTCPD-V------N-C--K
------R---------VLE-PE-----------VCR-SF----------------V----
----PE---------K-----VYDRWMNALC-ESYI------L-G--S--------Q-K-
F------Y----C------PY-N-DC-------SA-----------MLI----------D
EGEE----I---VRQ---------------------------------------------
---------------------SECP----------T--CRRLFCA---------------
-----------QC----RV--P-W-HGDISC----------------------ENFQN--
----L---NEY----------------------EKG------------R-----D-----
------D--I--------MVM--E---LAKQNKW-SR-----------CPNCKF-----Y
VEK---K---D---------G-CL----HIT---C-----R-------------------
---------C----G-------------------------------FQ------------
-------FCYS-------C-----------------G-----------------------
-----------
>Ac01300928
--------------CDIC------Y--------ESR------------NKK---------
------------F----------------KH------NKWKS-H-PIC-------IEC--
----------ITR-YIHTKVD---------ENCL------NIKCPH-P------K-C--K
------K---------ILD-PN-----------LYR-SI----------------I----
----PL---------S-----LFQKWFDLTCRDTIM------RFD-------------R-
------AY----C------PF-S-DC-------SV-----------LIL----------N
ECKD--------KVGK--------------------------------------------
---------------------TKCP----------K--CKRQFCF---------------
-----------KC----QV--P-W-NVCGKC----------------------GEAGE--
----M----------------------------QDE------------N-----------
------D--N--------LFR--D---LAIAQKW-IR-----------CPACYH-----V
VER---I---S---------G-CP----EVR---C-----R-------------------
---------C----G-------------------------------IY------------
-------FCYT-------C-----------------G-----------------------
-----------
>Ac01300931
------------FSCNIC------F--------NHD----IS------STK---------
-----------------------RFN---NG---GI-C---KNH-SFC-------VDC--
----------IEK-HVQAKLE-------LYDFGK-------IKCPG-L------S-C--K
------N---------LLD-PL-----------ACR-SF----------------L----
----SS---------K-----VFVRWCDVLC-DSTL------N-Q-----------Y-Q-
-----RSY----C------PF-E-NC-------ST-----------LIV----------N
ECGE--------HVSN--------------------------------------------
---------------------AICP----------I--CKGLFCF---------------
-----------NC----GC--R-W-HAGYGC----------------------NEARS--
--TVA----------------------------KRN------------------------
------D--V--------LFC--D---LIKKTNW-RC-----------CPRCQY-----C
VER---I---S---------G-CD----IIE---C-----R-------------------
---------C----G-------------------------------IK------------
-------FCYL-------C-----------------G-----------------------
-----------
>Ac01300932
--------------CAIC------L--------NYV------------SSK---------
----------RRF----------TNE---NR------C---LAH-SYC-------LDC--
----------IQN-HIQAKLD---------DYNI-----AEIKCPA-L------D-C--N
------E---------VLD-PL-----------VCR-SV----------------L----
----SP---------R-----VFEKWCDKLC-ESTL------TQC-----------Q-K-
------AY----C------PL-Q-NC-------ST-----------LIL----------N
ECEA--------SVTK--------------------------------------------
---------------------SNCP----------V--CKRVFCF---------------
-----------NC----ER--P-W-HAGYSC----------------------DEARG--
---------------------------------MTD------------R-----N-----
------D--I--------LFG--A---LMETRRW-QR-----------CPVCKH-----C
VEL---I---S---------G-CS----IIV---C-----R-------------------
---------C----G-------------------------------IR------------
-------FCYL-------C-----------------G-----------------------
-----------
>Ac02000166
--------------FGGC---------------KTD----VH------------------
-------------------------D---AG------C---G-H-SFH-------SLY--
----------WKN-YITKSIE---------DGPA-G-CLN-LRCFD-P------S-C--S
------V---------PVG-QD-----------LIK-KI----------------V----
----SA---------K-----DNVTYLRYLV-RSYV------E-G-NHNT------I-K-
-------L----C------PA-A-HC-------DY-----------AVE--------YKY
KVSC----R---GNFD--------------------------------------------
---------------------VTCM-------------CTYSFCW---------------
-----------KC--MEEA------HSPVDC----------------------NTAAN--
----W----------------------------MSR------------R-----------
------N--MTK------SLN--W---ILANC---RL-----------CPECKQ-----P
IET---KDNED-----------AF----HMT---C-----V-------------------
---------C----G-------------------------------FI------------
-------FCWV-------C-----------------L-----------------------
-----------
>Ac02000574
--------------CEIC------F--------EPK-----S------SFD---------
----------S-F----------K-I---KG------C---K-H-FYC-------SEC--
----------MAK-YVASKLQ---------ENVT---S---IRCPV-P------D-C--L
------G---------VLE-PE-----------FSR-TI----------------L----
----PQ---------E-----VFDRWGDALC-ESLI------L-G--A--------Q-K-
F------Y----C------PF-K-DC-------SA-----------LLI----------D
DGGV----A---VKD---------------------------------------------
---------------------SECP----------H--CRRMFCA---------------
-----------QC----KV--P-W-HTGINC----------------------KDFQK--
----L---GKG----------------------ERE------------K-----E-----
------D--I--------LLM--N---LAKDKKW-QR-----------CPKCKF-----Y
VER---S---D---------G-CL----FMK---C-----R-------------------
---------C----G-------------------------------FA------------
-------FCYN-------C-----------------A-----------------------
-----------
>Ac02700069
-------NSEELTFCGIC------L--------ENY------------PRK---------
----------I-M----------I-D---VG------C---G-H-PFC-------STC--
----------WNG-YIDTAIK---------DGPG---CLM-LRCPE-H------K-C--R
------V---------AVG-QD-----------MIN-ML----------------A----
----SE---------E-----DKVKFSNYFL-RSYV------E-V-----------N-K-
K----MKW----C------PA-P-GC-------SY-----------AVE----------F
DIGS--------GSYD--------------------------------------------
---------------------VYCN-------------CKHCFCW---------------
-----------NC---IED--A---HSPVDC----------------------GTVAK--
----W---IF-----------------------KNN------------D-----E-----
------S--E--------NVQ--W---ILANS---KA-----------CPKCNR-----P
IQK---N---E---------G-CM----HMT---C-----R----VP-------------
---------C----Q-------------------------------YE------------
-------FCWL-------C-----------------L-----------------------
-----------
>Ac02700070
--------------CKIC------Y--------KRE----TV------------------
------------Y------------D---AG------C---GIH-SFC-------SLC--
----------LKN-YITKSIV--------NDGAG---CLN-LRCPD-P------S-C--S
------V---------PID-QD-----------LIK-KV----------------V----
----SA---------K-----DNLTYFRYLV-RSYF------E-G-----------N-S-
---N-IKL----C------PA-A-NC-------TY-----------AVE------YKYKV
VSCS----R---SNCD--------------------------------------------
---------------------VTCV-------------CTHSFCW---------------
-----------KC---MEE--A---HSPVDC----------------------GTAAK--
----WIS--------------------------KRR------------E-----E-----
------T--E--------TMN--W---ILAKC---KP-----------CPECKEPLDSTD
IKKICSA---A---------S-CN----RMT---C-----K-------------------
---------C----G-------------------------------FV------------
-------YCWL-------C-----------------H-----------------------
-----------
>Ac02700071
---------NSNMACKIC------Y--------TQF-----G------CDE---------
----------K-V--------HHD-D---AG------C---GSH-SCC-------SLC--
----------WKD-YITNSIV---N-----DGAG---CLN-LRCPD-P------S-C--S
------V---------PVD-QD-----------LIK-KV----------------V----
----SA---------K-----DNVTYLHYLV-RSYV------E-G-----------N-H-
N----IKF----C------PV-A-SC-------DY-----------AVE----------Y
KYKV----S---CRGN------------------------------------------FD
---------------------VTCM-------------CTHSFCW---------------
-----------KC---MEE--A---HSPVDC----------------------DIAAN--
----W----------------------------SDE------------T-----K-----
------------------SLN--W---ILDNC---KP-----------CPKCKE-----Q
IQP---D---T---------NLTF----RMT---C-----I-------------------
---------C----G-------------------------------FE------------
-------FCWS-------C-----------------L-----------------------
-----------
>Ac02700109
---------NLKQTCSIC------L--------EDI-----D------VGQ---------
----------M-F----------T-I---DG------C---L-H-YYC-------VSC--
----------MKQ-HVEVKLL---------HGMV-------PICPH-E------G-C--A
------T---------QLN-IP-----------ICR-KF----------------L----
----PQ---------D-----LIDLMHQRIK-ESSI------P-A--T--------E-K-
------VY----C------PY-P-KC-------SI-----------LMS----------K
SEVL----P---YTTG------------------------------------------IV
IGIERSVI-------------KKCV----------Q--CHGLFCI---------------
-----------NC----RV--P-W-HSNMNC----------------------HEYKR--
--QNP----------------------------NPS------------A-----E-----
------D--A--------KLK--S---LATTQSW-RQ-----------CMKCKH-----M
IEL---A---E---------G-CY----HIT---C-----R-------------------
---------C----G-------------------------------YE------------
-------FCYT-------C-----------------G-----------------------
-----------
>Ac02700110
-------SKDSQESCSIC------L--------EDI-----D------AGK---------
----------M-F----------S-V---DG------C---L-H-RYC-------ISC--
----------MRQ-HVEVKLL---------HGVV-------PGCPH-E------G-C--T
------T---------QLN-IT-----------SCR-KF----------------L----
----SP---------E-----LIDRMSQRIA-EASI------P-V--T--------E-K-
------LY----C------PY-P-RC-------SV-----------LMS----------K
SEVL----P---CTDN------------------------------------------VY
NGVDRSAI-------------GQCI----------K--CRRLFCI---------------
-----------NC----KV--P-W-HHNLSC----------------------IEYKK--
----S----NT----------------------KSN------------A-----E-----
------D--A--------KLK--S---LATTQAW-HQ-----------CIKCNH-----M
IEL---V---E---------G-CY----HMT---C-----R-------------------
---------C----G-------------------------------YE------------
-------FCYT-------C-----------------G-----------------------
-----------
>Ac02700111
-----IHTRNLNETCSIC------L--------EDT-----D------AEK---------
----------M-F----------S-V---DN------C---M-H-RYC-------FSC--
----------MKQ-HMEVKVL---------QGVI-------PGCPH-E------G-C--K
------Y---------TLS-LD-----------GAR-KF----------------L----
----KP---------N-----LVETMTQLVK-EASV------P-V--T--------E-K-
------VY----C------PY-P-KC-------ST-----------LMS----------K
SEAL----E---YANK------------------------------------------FM
AADRSVV--------------RKCV----------K--CHGLFCI---------------
-----------DC----KV--P-W-HSTMSC----------------------KDFKA--
---SN---LSA----------------------RVE------------------------
------E--A--------KLK--S---LANQNLW-RQ-----------CVKCNH-----M
IEL---A---E---------G-CY----HMT---C-----R-------------------
---------C----G-------------------------------YE------------
-------FCYT-------C-----------------G-----------------------
-----------
>Ac03000396
--------------CSIC------C--------EEK------------LPS---------
----------MMI------------S---MK------C---S-H-KFC-------SHC--
----------MRT-YVEGKMQ---------TSQV------PIRCPQ-L------K-C--K
------Y---------YIS-AS-----------ECR-RF----------------L----
----PE---------A-----CYKMLEKVLVEANFL------D-S-----------E-K-
------IY----C------PY-P-NC-------SL-----------LLNPRQCISTRASS
SSHV--------ETNC--------------------------------------------
---------------------YECP----------E--CERFICL---------------
-----------DC----EV--P-W-HASLTC----------------------EEYQN--
--LPIE---------------------------ERD------------A-----G-----
------D--I--------TLH--R---LAQNEKW-RR-----------CQQCRR-----M
IEL---T---Q---------G-CY----HMT---C-----W-------------------
---------C----G-------------------------------HE------------
-------FCYS-------C-----------------G-----------------------
-----------
>Ac03200078
---------------GGC---------------KKD----VH------------------
-------------------------D---AG------C---G-H-YFH-------SLY--
----------WKN-YITKSIE---------DGPA---GCLNLRCLD-P------S-C--S
------V---------PAG-QD-----------LIK-KI----------------V----
----SA---------K-----DNVMYLRYLV-RSYV------E-G-----------N-H-
--NT-IKL----C------PA-A-HC-------DY-----------AVE-------YKYK
VSCR--------GNFD--------------------------------------------
---------------------VTCM-------------CTYSFCW---------------
-----------KC---MEE--A---HSPVDC----------------------DTAAN--
----W----------------------------MSR------------R-----------
------N--MTK------SLN--W---ILDNCTL--------------CPECKQ-----P
IET---KDNKD-----------AF----HMT---C-----V-------------------
---------C----G-------------------------------FI------------
-------FCWV-------C-----------------L-----------------------
-----------
>Ac05800083
--------KELT--CGIC------F--------ENY-----P-------RD---------
----------R-I----------H-T---TA------C---G-H-PFC-------SSC--
----------WKG-YISTSIN---------DGPG---CLM-LRCPD-P------S-C--G
------A---------AVG-QD-----------MIN-LL----------------V----
----SD---------E-----DKEKYSRYLL-RSYV------E-D--NRK------T-K-
-------W----C------PA-P-GC-------DY-----------AVD----------F
LVGS--------GSYD--------------------------------------------
---------------------VSCN-------------CTYSFCW---------------
-----------NC---TEE--A---HRPVDC----------------------GTVAK--
----W----IL----------------------KNS------------A-----E-----
------S--E--------NMN--W---ILANS---KP-----------CPKCKR-----P
IEK---N---Q---------G-CM----HIT---C-----T----PP-------------
---------C----K-------------------------------FE------------
-------FCWL-------C-----------------L-----------------------
-----------
>Ac07200145
SDSGLSEVPEGEIACPIC------L--------CEL----ED------CYQ---------
-------------------------L---EA------C---R-H-SFC-------RSC--
----------LVD-QCESAIK-------SHEGFP-------LRCTQ-E------G-C--G
------I---------PIL-LA-----------DLR-SL----------------L----
----TA---------E-----KLEDLFRASL-GAFV------A-L-----------S-G-
--GM-YRF----C------PS-P-DC-------PA-----------LYR----------V
APPG----LDGMGAEP--------------------------------------------
---------------------FVCG----------A--CHVETCT---------------
-----------SC--HLEY------HPFMKC----------------------ERYKL--
----F----------------------------KED------------P-----D-----
------H--K--------SLK--E---WCKGKDEVKC-----------CPVCGH-----T
IEK---Y---E---------G-CN----HVE---C-----K-------------------
---------C----G-------------------------------NH------------
-------ICWV-------C-----------------------------------------
-----------
>Al320921
---------EVDIQCGIC------F--------ESY-----T------SDE---------
------------I------------A---TV---S--C---G-H-PYC-------KTC--
----------WTG-YISTTIN---------NGPG---CLR-VKCPE-P------S-C--S
------A---------AVG-QD-----------MID-KV----------------S----
----NK---------E-----DKEKYYRYFL-RSYV------E-E-----------V-GE
RTK----W----C------PS-P-GC-------EC-----------AID----------F
SVGS---------GSG------------------------------------------SS
SYD------------------IYCL-------------CSHSFCW---------------
-----------NC---TED--A---HSPVDC----------------------DTVSK--
----WIF--------------------------KNQ------------------D-----
------E-SE--------NKN--W---MLANS---KP-----------CPKCKR-----P
IEK---N---D---------G-CN----RMT---C-------------------------
----S--DPC----R-------------------------------HQ------------
-------FCWI-------C-----------------L-----------------------
-----------
>Al328304
--------RSTQMSCDVC------I--------EDV-----P------GDQ---------
-----------------------MTR---MD------C---G-H-CYC-------NNC--
----------WTE-HFTVQIN---------EGQS-----KRIRCMA-H------Q-C--N
------A---------ICD-ED-----------IVR-NL----------------V----
SKKRPD---------------LAEKFDRFLL-ESYI------E-D-----------N-K-
---M-VKW----C------PSTP-HC-------GN-----------AIR----------A
EDDK--------LCE---------------------------------------------
---------------------VECS-------------CGLQFCF---------------
-----------SC--LCQA------HSPCSC----------------------LMWEL--
----W----------------------------RKK------------C----RD-----
------E-SE--------TIN--W---ITVHT---KL-----------CPKCYK-----P
VEK---N---G---------G-CN----LVR---C-----I-------------------
---------C----G-------------------------------QC------------
-------FCWL-------C-----------------G-----------------------
---------GA
>Al347642
--------------CCIC------F--------DHD----LE------AEQ---------
----------M-F----------S-V---YL------C---R-H-QFC-------VEC--
----------VKR-YIEVKLL---------EGGV-------LRCPH-Y------Q-C--E
------S---------KLT-LR-----------SCD-NI----------------L----
----TH---------K-----QRDMWERRNR-EESV------P-V--T--------D-R-
------VY----C------PN-P-RC-------SA-----------LMS----------K
AELS----K---SIKE------------------------------------------AG
VK-------------------RRCV----------K--CSQPFCM---------------
-----------NC----KV--L-W-HNNLLC----------------------DDYMR--
----W----------------------------HLT------------E-----D-----
------D--M--------MLK--N---LANHNMW-RQ-----------CVNCQQ-----M
IER---S---E---------G-CI----HVR---L-------------------------
------------------------------------------------------------
-------FVLL-------------------------------------------------
-----------
>Al358227
--------EPKKETCGIC------M--------EDI----DP------------------
----------SLM------------F---SA------C-VYG-H-RYC-------LTC--
----------VKS-HIEVKLL---------DGMK-------PNCPQ-P------L-C--K
------C---------QLS-MA-----------RCG-EI----------------L----
----NE---------K-----LSLMWKQRIREDSIA------Y-S-----------Q-R-
------VY----C------PY-Q-RC-------SY-----------LMS----------K
TELS----S---SSAK------------------------------------------YG
R--------------------RRCF----------K--CGGDFCI---------------
-----------HC----KV--P-W-HSKLTC----------------------TKYKR--
----L----------------------------HTQ------------------------
------N--D--------VLK--S---LANLREW-RQ-----------CSNCQH-----M
IER---S---S---------G-CD----HMT---C-----R-------------------
---------C----G-------------------------------NS------------
-------FNYT-------R-----------------G-----------------------
-----------
>Al470601
--------RELT--CGIC------F--------ESY-----P-------LE---------
----------D-I----------V-S---AS------C---G-H-PFC-------NTC--
----------WTG-YISTTIN---------DGPG---CLM-LKCPD-P------S-C--P
------A---------AIG-RD-----------MID-KL----------------A----
----CK---------E-----DKEKYYRYFL-RSYV------E-D--NRK------M-K-
-------W----C------PA-P-GC-------EH-----------AID----------F
AAGT--------ESYD--------------------------------------------
---------------------VSCL-------------CSHSFCW---------------
-----------NC---TEE--A---HRPVDC----------------------DTVGK--
----W----IL----------------------KNS------------A-----E-----
------S--E--------NMN--W---ILANS---KP-----------CPRCKR-----P
IEK---N---H---------G-CM----HMT---C-----T----PP-------------
---------C----K-------------------------------HE------------
-------FCWL-------C-----------------L-----------------------
-----------
>Al478842
--------------CMIC------M--------DEK-----P------SSD---------
----------I-F----------------RG---TTNC---V-H-FYC-------TDC--
----------TVR-YVATKIK---------ENAA------RIKCPD-V------E-C--T
------H---------LIE-PY-----------TCR-DL----------------I----
----PK---------D-----VFDRWDKILC-ESLI--------S-----------SWD-
-----KFY----C------PF-K-DC-------SA-----------MMV----------N
DEGG--------NANV------------------------------------------TQ
---------------------TECP----------S--CHRLFCV---------------
-----------KC----KV--T-W-HAGIGC----------------------DEFQR--
----F----------------------------GNT------------KKKSSDD-----
------EDAL--------LIQ------MAKNKQW-RR-----------CPSCKF-----Y
VDK---V---E---------G-CQ----HIN---C-----R-------------------
---------C----G-------------------------------YQ------------
-------FCYG-------C-----------------G-----------------------
-----------
>Al480784
--------RSSIVSCDIC------I--------EDV----PG------------------
------------Y------------Q---MT---RMDC---G-H-SFC-------NTC--
----------WAG-HFTVKIN---------EGQS-----KRIICMA-H------K-C--N
------A---------ICD-ED-----------VVR-TL----------------V----
SKSQPD---------------LAEKFDRFLL-ESYI------E-D-----------N-K-
---M-VKW----C------PSTP-HC-------GN-----------AIR----------V
EDDE--------LCE---------------------------------------------
---------------------VECS-------------CGLQFCF---------------
-----------SC--SSQA------HSPCSC----------------------VMWEL--
----W----------------------------RKK------------C----YD-----
------E-SE--------TVN--W---ITVHT---KP-----------CPKCNK-----P
VEK---N---G---------G-CN----LVT---C-----L-------------------
---------C----R-------------------------------QS------------
-------FCWL-------C-----------------G-----------------------
---------GA
>Al484560
---------------------------------KEK----TR------KRK---------
-----------------------KKE---KK----------G-------------EEE--
----------TRK-RKKAKKT--------------------MKCDI----------CMEE
----------------DLSKYA---------TTRIE-QL----------------V----
----SP---------E-----LAEKFDRFLV-ESYV------E-D-----------N-N-
---M-VKW----C------PSTP-HC-------GN-----------AIR----------K
IKDD--------SDDE--------------------------------------------
---------------------VECS-------------CGLQFCF---------------
-----------SC---LSE--S---HSPCSC----------------------LMWKL--
----W----------------------------KKK------------C----VD-----
------E-SE--------TVN--W---MTVNT---KL-----------CPKCSK-----P
IQK---R---D---------G-CN----HMT---C-----K-------------------
---------C----G-------------------------------QF------------
-------FCWL-------C-----------------G-----------------------
---------QA
>Al484938
----------RKKTCKIC------L--------GDD----IN------ENQ---------
----------MFC------------V---DK------C---R-H-RFC-------SEC--
----------MKR-HIEVRLL---------EGSV-------MRCPH-Y------R-C--K
------S---------KLT-FE-----------RCE-NL----------------L----
----TP---------K-----VREMWQQRIK-EDLI------P-V-----------T-K-
-----RIY----C------PN-P-RC-------PA-----------LMS----------E
TDLS-ISPK---EDEV------------------------------------------R-
---------------------RCCF----------K--CGQIFCI---------------
-----------KC----KV--S-W-HSNLSC----------------------DEYKR--
----L----------------------------HPY------------P---TEN-----
------D--G--------KIK--A---LANQKMW-RQ-----------CKKCQH-----M
IEL---S---Q---------G-CV----QVK---C-----R-------------------
---------C----G-------------------------------HK------------
-------FCYR-------C-----------------G-----------------------
-----------
>Al487715
---------------------------------ETG------------DGD---------
------------Y------------L---VS---TPFC---S-H-KFS-------TTC--
----------WSE-YLSDALE---------KNKE---ERGLISCLN-Q------D-C--V
------A---------SVG-PD-----------TIE-KL---------------------
----TE---------Q-----VKVMYENYAL-ESFM------E-C-----------H-K-
---GTIKW----C------PA-S-GC-------EY-----------AIE----------L
QEDG--------NEDN------------------------------------------VT
---------------------VVCL-------------CGHTFCW---------------
-----------TC--RLES------HRPVSC----------------------KKASI--
----WWTYLLD----------------------QSR------------------------
------------------SIS--W---IHANT---KP-----------CPNCKS-----P
VQQ---NGDPD-----------YR----LIT---C-----I-------------------
---------C----S-------------------------------HS------------
-------FCWI-------C-----------------L-----------------------
--------RTE
>Al487868
ESALGEKTDDIEIECPIC------L--------SEV----DD------GYS---------
-------------------------L---EG------C---S-H-LFC-------KAC--
----------LLE-QFEASMR---------NFDA----FP-ILCSH-I------D-C--G
------A---------PIV-LA-----------DMR-AL----------------L----
----SQ---------E-----MLDELFNASL-SSFV------T-S-SDGK------F-R-
-------F----C------ST-P-DC-------PS-----------IYR----------V
AGPQ----E---SGEP--------------------------------------------
---------------------FICG----------A--CHSETCT---------------
-----------RC--HLEY------HPLITC----------------------ERYKK--
----F----------------------------KEN------------P-----------
------D--L--------SLK--D---WAKGKDV-KE-----------CPICKS-----T
IEK---S---D---------G-CN----HLQ---C-----R-------------------
---------C----G-------------------------------KH------------
-------ICWT-------C-----------------L-----------------------
-----------
>Al492898
--------------CSIC------C--------EDR------------QSE---------
----------IML------------T---LK------C---S-H-KFC-------SHC--
----------MKT-YVEGKVQ---------SSEV-P-----IRCPQ-V------Q-C--K
------H---------YLS-AT-----------ECK-SF----------------L----
----PV---------A-----TFKSFEEANV-RSKN------N-G---------------
-----KIY----C------PY-P-NC-------SF-----------LLDPQECLSSGRAS
SSSS--------TQSE------------------------------------------NS
CC-------------------VECP----------V--CERFVCV---------------
-----------DC----GV--P-W-HSSMSC----------------------EEFQI--
----LPVD-------------------------ERY------------P-----------
------D-DI--------TLH--R---LARYKRW-RR-----------CQQCRI-----M
IEL---A---Q---------G-CN----HMT---C-----R-------------------
---------C----G-------------------------------HE------------
-------FCYS-------C-----------------G-----------------------
-----------
>Al496560
-------SSEISLETDVY----------------EF----AD------DDD---------
-------------------------L---IS---TPFC---S-H-KFD-------TTY--
----------WRE-YLEKNFY---------YVEK---IQTAISCPD-Q------D-C--R
------S---------AVG-PD-----------TIE-KL---------------------
----TV---------R-----DQEMYERYIL-RSYI------E-G-----------N-K-
------VLMIKQC------PA-R-DC-------NY-----------VIE----------F
HQEN--------DDDD------------------------------------------EY
SLN------------------VVCL-------------CGHIFCW---------------
-----------RC--RLES------HRPVTC----------------------NKASD--
----W----------------------------LSS------------ASRKLSD-----
------E-----------SFS------LCSTKTKTVT-----------CPHCLC-----S
LES---D---T---------KMPQ----FLT---C-----V-------------------
---------C----R-------------------------------LR------------
-------FCSR-------C-----------------L-----------------------
-----------
>Al496561
------------ISCGIC------F--------KTC----DD-------DD---------
-----------------------Y-L---IS---TPYC---S-H-MFC-------KSC--
----------WRK-YLGKNFY-------LVEK-----NQTRISCPH-P------A-C--Q
------A---------AVG-PD-----------TIQ-KL---------------------
----TV---------R-----DQEMYVEYVL-RSYL------E-V-----------L-E-
-----IKE----C------PA-R-DC-------NY-----------VIE----------F
HQKN--------HDGD------------------------------------------EE
DYSLN----------------VVCL-------------CGHIFCW---------------
-----------RC--MLES------HKPVTC----------------------NNASD--
----WLFRDLKSL--------------------SKV------------S--GKKP-----
---------L--------SLSSIK---TTRQKTCSLP---LIKATTNTCPHCFR-----R
VDL-----------------G-TKQYLRFLT---C-----A-------------------
---------C----G-------------------------------YGR-----------
-------FCWK-------C-----------------------------------------
-----MQSEED
>Al496562
--------------CGIC---------------SKI----GD------GDG---------
-------------------------L---IS---TACC---S-H-KLC-------NTC--
----------WSE-YLEKNFF---------SVEK---NQTAISCPD-Q------S-C--R
------A---------AVG-PD-----------TIE-KL---------------------
----TV---------R-----DQEMYEKYVL-KSYR--------------------E-R-
---C-LGWKIKQC------PA-P-GC-------NY-----------NIE----------F
HLAS--------EDEE------------------------------------------HS
LN-------------------IVCL-------------CGHIFCW---------------
-----------RC--MLES------HRPVTC----------------------NNASD--
----W----------------------------LSR------------------DLKKLI
GEVDKPS-----------TLS--W---IETNT---KP-----------CPHCFI-----P
VEL---D---D-----------VHQWNQFLT---C-----A-------------------
---------C----S-------------------------------GR------------
-------FCWK-------C-----------------------------------------
--------FQS
>Al887317
------------------------------------------------------------
-------------------------------------C----------------------
----------LVS-----------------------------------------G-CKSS
------G---------RLE-PD-----------KCR-QI----------------L----
----PR---------E-----VFDQWDDALS-EAVL------M-R--S--------K-R-
L------Y----C------PY-K-DC-------SA-----------LLF----------I
DKSE----V---KMKD--------------------------------------------
---------------------SECP----------H--CHRMVCV---------------
-----------EC---GTK----W-HPEITC----------------------EEFQK--
----L----AGN---------------------ERG------------R-----D-----
------N--I--------LLA--T---MAKKKNW-KR-----------CYSCKL-----Y
IEK---S---Q---------G-CL----YMK---C-------------------------
--------------S---------------------------------------------
-------YCAM------VC-----------------V-----------------------
-----------
>Al897125
--------------CSIC------F--------NDD----LE------AEQ---------
----------M-Y----------S-V---PL------C---G-H-QFC-------VEC--
----------VRR-HIEVRLL---------EGSV-------PTCLH-Y------Q-C--E
------S---------KLT-LR-----------SCD-NL----------------L----
----TP---------K-----LKAIWEQRIE-EELI------P-V--P--------D-R-
V------Y----C------PK-P-TC-------AG-----------LMS----------K
TELS----T---STEE------------------------------------------DE
GSR------------------SCCV----------K--CGEPFCI---------------
-----------NC----KV--P-W-HSNLSC----------------------DDYKR--
----L----GL----------------------NPT------------T-----N-----
------D--E--------KLK--V---LANQKMW-RQ-----------CEKCKH-----M
IEL---S---K---------G-CI----HVT---C-----R-------------------
----------------------------------------------YH------------
------------------------------------------------------------
-----------
>Al897344
--------------CGNC------F--------HDD----VE------GEK---------
----------M-F----------S-V---AL------C---S-H-HFC-------VDC--
----------MKQ-HIEVSLN---------EGVV-------PRCPH-Y------G-C--T
------S---------NLT-LK-----------ICA-HL----------------L----
----TP---------K-----LKEMWEHRIK-EESI------P-V--C--------D-R-
F------H----C------PN-P-RC-------WA-----------LMS----------K
TELV----E---STED------------------------------------------GV
R--------------------RHCF----------K--CRKHFCI---------------
-----------TC----KV--L-W-HSNLSC----------------------KEYKS--
----S----------------------------VQK------------P-----T-----
------------------TTV--W-----------RQ-----------CRSCQH-----M
IKL---S-------------GKCI----NVT---C-----R-------------------
---------C----G-------------------------------YR------------
-------FCYA-------C-----------------G-----------------------
-----------
>Al897345
--------------CGNC------F--------DDV----IK------GEK---------
----------MFS------------V---AL------C---R-H-QFC-------VDC--
----------MKQ-HIEVSLN---------DGGV-------PRCPH-D------G-C--T
------S---------NLN-LI-----------ACT-HL----------------L----
----TP---------K-----QREMWKQRIKEESIT------V-Y-----------D-R-
------FH----C------PN-P-SC-------WA-----------LMS----------K
TELI--------KSTD------------------------------------------DG
VR-------------------RHCF----------K--CWKPFCI---------------
-----------NC----KV--P-W-HSNLSC----------------------KEYKR--
------------------------------------------------------------
------------------------------------------------------------
------S-------------G-QK----PTT-----------------------------
------------------------------------------------------------
-------TVWL-------------------------------------------------
-----------
>Al897355
--------------CSIC------S--------DDN----FE------PEQ---------
----------M-F----------S-I---DL------C---G-H-EFC-------VEC--
----------MKR-HIEVRLL---------AGGV-------PRCPH-Y------Q-C--R
------S---------KLT-LG-----------SCV-NL----------------L----
----TS---------K-----LKAMWERIIDEESIH------V-A-----------D-R-
------VY----C------PN-P-RC-------SA-----------LMS----------V
TKLS----N---SNST------------------------------------------KE
DVTM-----------------RSCF----------K--CSEPFCI---------------
-----------TC----KV--P-W-HSNLSC----------------------NDYKR--
----L----------------------------GPN------------P-----T-----
----ADD--I--------KMK--A---LANKKMW-RQ-----------CENCQH-----I
IEL---S---E---------G-CI----HVT---C-----R-------------------
----------------------------------------------YN------------
------------------------------------L-----------------------
-----------
>Al900120
--------------CNIC------L--------NDD----IN------ADQ---------
----------MFS------------V---DK------C---G-H-MFC-------SEC--
----------VKR-HIEVKLL---------EGSL-------ISCPHYL--------C--S
------S---------LLS-SE-----------FCV-NI----------------L----
----TP---------K-----LKEMWEKKTK-EDLI------P-V-----------T-N-
-----RVY----C------PN-P-RC-------ST-----------LMS----------E
TELS--------GLII------------------------------------------GV
R--------------------ICCV----------K--CGEPFCI---------------
-----------NC----KV--P-W-HNNFSC----------------------EEYKR--
----L----------------------------HPN------------A---TEN-----
------D--G--------KLK--D---LANEKLW-RQ-----------CSKCKH-----M
IEL---S---S---------G-CV----SVI---C-----R-------------------
---------C----G-------------------------------HE------------
-------FCYR-------C-----------------G-----------------------
-----------
>Al900122
--------------CNIC------L--------NDD----IN------ADQ---------
----------MFS------------V---DK------C---G-H-MFC-------SEC--
----------VKR-HIEVRLL---------EGSL-------IRCPD-Y------R-C--I
------S---------LLT-YG-----------SCV-NL----------------L----
----TP---------K-----LKEMWEQKTK-EDSI------P-V-----------T-N-
-----RVY----C------PN-P-RC-------ST-----------LMS----------E
TELS----ELIIGFR---------------------------------------------
---------------------RCCV----------K--CGEPFCT---------------
-----------KC----KV--P-W-HNNLLC----------------------DQYKR--
----L----------------------------HPN------------P---TEN-----
------D--G--------KLK--G---LANEKSW-RQ-----------CSKCKH-----M
IER---S---S---------G-CL----SVI---C-------------------------
------------------------------------------------------------
------------------------------------------------------------
-----------
>Al913045
DEKRHESFLQSLHECCIC------F--------TES----AG------IDF---------
------------V------------K---LP------C---Q-H-FFC-------LKC--
----------MKT-YTDIHVS---------EGTV---NK--LMCPD-S------K-C--G
------E---------IVP-PG-----------ILK-RL----------------L----
----GE---------E-----AYERWETLML-QKTL------E-S-----------M-T-
---D-VAY----C---------P-RC-------ET-----------PCI----------E
DEEQ----L---------------------------------------------------
---------------------ALCF----------K--CYFSFCT---------------
-----------LC--KEKR------HVGVAC--MS------------------PELRL--
--QIL----------------------------QER------------QGSSRLG-----
------E--EQRRKEK-EMIN--EIMSVKVIMKSAKQ-----------CPSCKI-----A
ISR---T---G---------G-CN----KMV---C----NN-------------------
---------C----G-------------------------------QY------------
-------FCYR-------C-----------------------------------------
-----------
>Al917774
--------------SVLS------V--------STI----SL------AER---------
----------M-F----------S-V---GK------C---R-H-RFC-------FQC--
----------VKQ-HVEVKLL---------HGMV-------PKCPH-D------G-C--K
------S---------ELV-ID-----------ACG-KL----------------L----
----TP---------K-----LSKMWQQRLK-ENAI------P-V--T--------E-R-
------VY----C------PY-P-RC-------SA-----------LMS----------K
TKIS----E---SAKS------------------------------------------LL
SVYPKSGV-------------RRCV----------E--CRGLFCV---------------
-----------DC----KV--P-W-HANLSC----------------------TEYKK--
----L----------------------------HPN------------P-----P-----
----ADD--V--------KLK--S---LANNKMW-RQ-----------CGKCQH-----M
IEL---S---Q---------G-CN----HIT---C-----R-------------------
---------C----G-------------------------------HE------------
-------FCYN-------C-----------------G-----------------------
-----------
>Al922479
------------------------V--------SAV------------ATS---------
-----------------------------ED------C---S-H-FYC-------NDC--
----------VSK-YIAAKLQ---------DNIL------SIECLV-S------G-CESS
------G---------RLE-PD-----------KCR-QI----------------L----
----PR---------E-----VFDQWGDALS-EAVL------MRS-------------K-
-----RLY----C------PY-K-DC-------SA-----------LLF----------I
DESE----V---KMKD--------------------------------------------
---------------------SECS----------H--CHRMVCV---------------
-----------EC---GTK----W-HPEITC----------------------EEFQK--
----LAEN-------------------------ERG------------R-----D-----
------D--I--------LLA--T---MAKKKKW-KR-----------CYSCKL-----Y
IEK---S---Q---------G-CL----YMK---C-----R-------------------
------------------------------------------------------------
------------------------------------------------------------
-----------
>Al925203
---------------------------------EDY-----S------------------
-----------------------------------------T---FYC-------NDC--
----------VSK-YIAAKLQ---------DNIL---S---IECLV-S------G-CKSS
------G---------RLE-PD-----------KCR-QI----------------L----
----PR---------E-----VFDQWDDALS-EAVL------M-R--S--------K-R-
L------Y----C------PY-K-DC-------SA-----------LLF----------I
DKSE----V---KMKD--------------------------------------------
---------------------SECP----------H--CHRMVCV---------------
-----------EC---GTK----W-HPEITC----------------------EEFQK--
----L----AGN---------------------ERG------------R-----D-----
------N--I--------LLA--T---MAKKKNW-KR-----------CYSCKL-----Y
IEK---S---Q---------G-CL----YMK---C-----R-------------------
----------------------------------------------WM------------
-------LCCR-------C-----------------------------------------
-----------
>Al925609
--------GELE--CGIC------F--------EAF-----L-------CD---------
----------K-L----------Y-A---AA------C---G-H-PFC-------DSC--
----------WEG-YITTAIN---------DGPG---CLT-LRCPD-P------S-C--R
------A---------AVG-QD-----------MIN-LL----------------A----
----PD---------K-----DSQKYTSYFV-RSYV------E-D--NRK------T-K-
-------W----C------PA-P-GC-------DY-----------AVN----------F
VVGS--------GNYD--------------------------------------------
---------------------VNCR-------------CCYSFCW---------------
-----------NC---AEE--A---HRPVDC----------------------DTVSK--
----W----VL----------------------KNS------------A-----E-----
------S--E--------NMN--W---ILANS---KP-----------CPKCKR-----P
IEK---N---Q---------G-CM----HIT---C-----T----PP-------------
---------C----K-------------------------------FE------------
-------FCWL-------C-----------------L-----------------------
-----------
>Al932913
---------------VLC------F--------TPI-----S------IEK---------
-----------------------------------------G-Q-----------SSS--
----------RRRSFDSAKLQ---------DNIL-S-----IKCPV-S------G-C--S
------G---------QLG-PD-----------KCR-QI----------------L----
----PR---------E-----VFDRWGDALC-EAVI------M-G-----------S-K-
-----RFY----C------PY-K-DC-------SA-----------LLF----------L
DESE--------VKMT------------------------------------------E-
---------------------SECP----------H--CHRMVCV---------------
-----------EC---GTK----W-HPEITC----------------------QDFQK--
----LAEN-------------------------ERE------------R-----G-----
------D--I--------LLK--N---MAESNKW-KR-----------CPSCKF-----Y
IEK---S---E---------G-CL----YMM---C-----R-------------------
---------C----G-------------------------------LA------------
-------FCYN-------C-----------------E-----------------------
-----------
>Al933039
--------------CAIC------W--------EEF-----S------APE---------
----------MFE------------V---AG------C---L-H-SFC-------LDC--
----------MRN-SIAVSLG--------QWGTA-------VKCPG-F------G-C--N
------S---------VLL-AK-----------DCH-NI----------------A----
----NH---------D-----QIALMIQREE-EDKI------HVL-----------D-R-
------VY----C------PN-P-TC-------SF-----------LMS----------K
GSLG----ASQTQTGA--------------------------------------------
---------------------SKCL----------K--CSFTFCI---------------
-----------KC---NTK----W-HAKMTC----------------------VEFLK--
-SKDY----------------------------KKS------------Q-----------
------D--A--------LFE--A---ASRTLGW-KK-----------CQNCQS-----T
VER---I---E---------G-CN----HIT---C----SR-------------------
---------C----K-------------------------------HE------------
-------FCYT-------C-----------------G-----------------------
-----------
>Al933699
--------SELT--CGIC------F--------DSY-----P-------PE---------
----------K-I----------P-S---VS------C---G-H-PFC-------TTC--
----------WTG-YITTTIN---------DGPG---CLM-LRCPD-P------S-C--L
------A---------AVG-HD-----------MVD-KL----------------A----
----SE---------------EKEKYNRYFL-RSYI------E-D--NRK------M-K-
-------W----C------PA-P-GC-------DY-----------AID----------F
VAGS--------GSYD--------------------------------------------
---------------------VSCL-------------CSFSFCW---------------
-----------NC---TEE--A---HRPVDC----------------------STVSK--
----W----IL----------------------KNS------------A-----E-----
------S--E--------NMN--W---ILANS---KP-----------CPRCKR-----P
IEK---N---Q---------G-CM----HMT---C-----T----PP-------------
---------C----K-------------------------------YE------------
-------FCWL-------C-----------------L-----------------------
-----------
>Al933725
--------------CGIC------F--------ESY-----T-------RE---------
----------E-I----------A-R---VS------C---G-H-PYC-------NTC--
----------WTG-YITTKIE---------DGPG---CLR-VKCPE-P------S-C--S
------A-----------------------------------------------------
---------------------DKEKYHRYLL-RSYV------E-E--GKK------I-K-
-------W----C------PS-P-GC-------EY-----------AIE----------F
GGSG----S---SSYD--------------------------------------------
---------------------VSCL-------------CSYRFCW---------------
-----------NC---CED--A---HTPVDC----------------------ETVSK--
----W----LL----------------------KNK------------D-----E-----
------S--E--------NTN--W---ILAKT---KP-----------CPKCKR-----P
IEK---N---N---------G-CN----HMS---C-----S----AP-------------
---------C----R-------------------------------HY------------
-------FCWA-------C-----------------L-----------------------
-----------
>Al936538
--------------CDVC------M--------EDD----LP-------SD---------
-------------------------V---MT---RMEC---G-H-SFC-------NDC--
----------WKE-HFTVRIN----------EGE-SKR---ILCMA-H------K-C--K
------A---------ICD-ED-----------VVR-KL----------------V----
----SP---------E-----LAEKYDRFLI-ESYV------E-D-------------N-
--KM-VKW----C------PSIP-HC-------GS-----------AIR----------K
IEDD---------DVV------------------------------------------E-
---------------------VECS-------------CGLQFCF---------------
-----------SC---LSE--S---HSPCSC----------------------LMWKL--
----W----------------------------KKK------------C-----V-----
------D--ESE------TVN--W---ITVNT---KL-----------CPKCYK-----P
ISK---Q---D---------G-CN----LMT---C-----K-------------------
---------C----G-------------------------------QH------------
-------FCWL-------C-----------------G-----------------------
-----------
>Al937226
--------------CSIC------L--------DDD----IN------ANQ---------
----------MFS------------I---NK------C---R-H-QFC-------YEC--
----------MKR-HIEVRLL---------EGSV-------ISCPH-Y------S-C--K
------S---------KLS-FG-----------NCV-NL----------------L----
----SP---------K-----LRKMWQQRIK-EDSI------P-V-----------K-Q-
-----RIY----C------PN-R-TC-------SA-----------LMS----------V
NELS----KSTKEAGV------------------------------------------RR
YFSRSTKEARVR---------RYCL----------E--CGQVFCI---------------
-----------NC----KV--R-W-HSNLSC----------------------HDYKR--
----L----------------------------GPN------------P---TAD-----
------D--I--------KLK--V---LANQKRW-RQ-----------CEKCKH-----M
IEL---S---E---------G-CI----KVT---C-----R-------------------
---------C----G-------------------------------HK------------
-------FCYE-------C-----------------G-----------------------
-----------
>Al937230
--------------CRIC------F--------DDN----FK------AEQ---------
----------MYY------------V---AL------C---N-H-KFC-------LEC--
----------MKR-FIEDKLL---------EGTV-------PICPY-Y------Q-C--E
------S---------KLT-LR-----------SCV-HF----------------L----
----TS---------K-----LKAMWEQRIE-EESV------P-V-----------T-E-
-----RFY----C------PN-P-RC-------SA-----------LMS----------K
TKLS----KFIEEDGS--------------------------------------------
---------------------MRCF----------Q--CGERFCM---------------
-----------NC----KV--L-W-HSSLSC----------------------DDYKV--
----L----------------------------GNN------------P---TSD-----
------D--K--------MLK--V---LANENLW-RQ-----------CEKCQH-----M
IEL---S---E---------G-CI----HVT---C-----R-------------------
---------C----G-------------------------------YS------------
-------FCYT-------C-----------------G-----------------------
-----------
>Al937416
--------------LPVC---------------KDI----TF------------------
-------------------------------------V-----H-QLA-------EAA--
----------ISS-QIKPREE---------TCAI---CYEDFQCDKMF------EDC--E
------S---------EIH-RE-----------ACV-GI----------------L----
----DP---------E-----QLSVIDQRKM-ESEI------N-M-----------R-D-
-----RVY----C------PE-P-TC-------SA-----------LMA----------K
DKLL-KHTNEFFLGAE------------------------------------------QV
GA-------------------RKCM----------V--CGTFFCI---------------
-----------NC----NF--K-W-HYHITC----------------------DEFQK--
--TQT----------------------------YQI------------S-----------
------N-HA--------KFE--S---VAKRHGL-KK-----------CRVCTT-----W
VER---V---Y---------G-CN----HMT---C-----R-------------------
---------Y----K-------------------------------YE------------
-------FCYT-------C-----------------G-----------------------
-----------
>Al938278
---------TVTFDCEIC------V--------ETK-----S------IIE---------
-------------------------TFRIGG------C---S-H-FYC-------NDC--
----------VSK-YIAAKLQ---------DNIL------SIECPV-S------G-C--S
------G---------RLE-PD-----------QCR-QI----------------L----
----PR---------E-----VFDRWGDALC-EAVV------MRS-------------K-
-----RFY----C------PY-K-DC-------SA-----------LLF----------M
DESE--------VMKD--------------------------------------------
---------------------SECP----------H--CHRMVCV---------------
-----------EC---GTK----W-HPEMTC----------------------EEFQK--
----LAEN-------------------------ERG------------R-----D-----
------D--I--------LLA--T---MAKKKKW-KR-----------CPSCKF-----Y
IEK---S---H---------G-CL----YMK---C-----R-------------------
---------C----G-------------------------------LA------------
-------FCYN-------C-----------------G-----------------------
-----------
>Al946986
------------------------V--------SAV------------ATS---------
-----------------------------ED------C---S-T-FYC-------NDC--
----------VSK-YIAAKLQ---------DNIL------SIECLV-S------G-CKSS
------V---------RLE-PD-----------KCR-QI----------------L----
----PR---------E-----VFDQWDDALS-EAVL------MRS-------------K-
-----RLY----C------PY-K-DC-------SA-----------LLF----------I
DKSE----V---KMKD--------------------------------------------
---------------------SECP----------H--FHRMVCV---------------
-----------EC---GTK----W-HPEITC----------------------EEFQK--
----LAGN-------------------------ERG------------R-----------
------D-----------NILLAT---MAKKKNW-KR-----------CYSCKL-----Y
IEK---S---Q---------G-CL----YMK---C-----R-------------------
----------------------------------------------WM------------
-------LCCR-------C-----------------------------------------
-----------
>Al952076
--------------SSVS------A--------VAT-----S-------ED---------
-------------------------------------C---S-T-FYY-------NDC--
----------VSK-YIAAKLQ---------DNIL---S---IECLV-S------G-CKSS
------G---------RLE-PD-----------KCR-QI----------------L----
----PR---------E-----VFDQWDDALS-EAVL------M-R--S--------K-R-
L------Y----C------PY-K-DC-------ST-----------LLF----------I
DKSE----V---KMKD--------------------------------------------
---------------------SECP----------H--CHRMVCV---------------
-----------EC---GTK----W-HPEITC----------------------EEFQK--
----L----AGN---------------------ERG------------R-----D-----
------N--I--------SLA--T---MAKKKNW-KR-----------CYSCKL-----Y
IEK---S---Q---------G-CL----YMK---C-----R-------------------
----------------------------------------------WM------------
-------LCCR-------C-----------------------------------------
-----------
>Bd1g14390
LETIDHLLIQCLFLCLVW------FLSLNRRNLAHL----DSVSGFGSSNSVDYPSIASR
PAKERKFIGSL-L---LLVLRAIC-L---ER---NE-C---I-F-NYCSRPPHILDECIL
EEIRRWKDVGWAG-HLLASLD---------MGKK---Q---IRCMA-L------K-C--P
------A---------ICG-DG-----------MVR-RL----------------L----
---GQK-------YPD-----AVLRFERFIV-ESYL------E-N-----------N-E-
T----VKW----C------PSAP-HC-------GR-----------AIR----------V
EASE----R---YCE---------------------------------------------
---------------------VECP-------------CGVGFCF---------------
-----------NC---AAP--A---HSPCPC----------------------PMWDK--
----W----------------------------DAKFR----------G-----D-----
------S--E--------NLK--W---IAVHT---KS-----------CPGCQK-----P
IEQ---N---G---------G-CN----HVR---C-----R-------------------
---------C----G-------------------------------QH------------
-------LCYA-------C-----------------G-----------------------
-----------
>Bd1g14425
--------------CIVC------F--------DEF-----S------LSD---------
------------V------------S---ME------C---G-H-CFC-------NEC--
----------WTE-YFYASLD---------TGKK-Q-----IRCMG-E------K-C--W
------A---------ICD-EA-----------MVQ-HL----------------L----
GRKYPE---------------AAQRFERFLL-ESYL------E-N-----------N-E-
---T-VKW----C------PSVP-HC-------GH-----------AIC----------V
GAGE----R---YCE---------------------------------------------
---------------------VECP-------------CGVSLCF---------------
-----------NC---GEQ--P---HSPCPC----------------------AMWKL--
----W----------------------------EVK------------C---NGE-----
------S--E--------NVN--W---ILANT---KN-----------CPKCFK-----P
IEK---N---G---------G-CN----LVT---C-----E-------------------
---------C----G-------------------------------QH------------
-------LCWL-------C-----------------G-----------------------
---------GA
>Bd1g14430
--------------CNVC------F--------DDD----LD------------------
----------L-T--------AVS-T---MD------C---G-H-CFC-------NDC--
----------WTE-HFYAAVN---S-----GKIQ-------IRCME-V------K-C--L
------A---------ICE-EG-----------IVR-SL----------------L----
----GK--KYP----D-----AAKRFDRFLL-ESYL------E-D-----------N-D-
S----VKW----C------PSVP-HC-------GH-----------AIR----------V
GTGD--------RYCE--------------------------------------------
---------------------VECP-------------CGVSFCF---------------
-----------NC---MEQ--A---HSPCPC----------------------TIWKK--
----W----NA----------------------KKH------------G-----E-----
------S--E--------NIK--W---ILKNT---MS-----------CPKCFK-----P
IEK---R---D---------G-CN----LVR---C-----K-------------------
---------C----G-------------------------------QC------------
-------MCWI-------C-----------------G-----------------------
---------AP
>Bd1g21270
DQKRVDDSELSKDACPIC------L--------CEA----ED------PFK---------
-------------------------L---ES------C---G-H-MFC-------RAC--
----------LVD-QCDSATK-------SHDGFP-------ICCLK-T------G-CKKP
------F---------LIV--------------DLK-HL----------------V----
----SN---------E-----KLEDLFRASL-RAFV------A-S-----------R-S-
--GM-YRF----C------ST-P-DC-------QS-----------IYQ----------V
AALN--------AETK------------------------------------------P-
---------------------FVCG----------A--CFVEICT---------------
-----------KC--HLEY------HPFMSC----------------------KDYKQ--
----Y----------------------------KED------------P-----------
------D--A--------TLL--E---WRKGKGNVKN-----------CPSCGY-----T
IEK---A---D---------G-CN----HVE---C-----R-------------------
---------C----G-------------------------------SH------------
-------ICWT-------C-----------------L-----------------------
-----------
>Bd1g69300
---------VTEVTCNVC------Y--------DDV-----P------------------
----------I------------SAV---SE---MD-C---G-H-NYC-------NQC--
----------WTE-YFIVKIN---------EGQ----SRR-VKCMA-P------K-C--N
------A---------ICD-EA-----------LVR-KL----------------V----
SAKCPD---------------IAERFERFLL-ESYI------E-D-NDT-------V-K-
-------W----C------PSTP-HC-------GN-----------AIR----------V
KGDI----H---CE----------------------------------------------
---------------------VECT-------------CGRQFCF---------------
-----------NC--SSEA------HSPCSC----------------------VMWEL--
----W----------------------------IKK------------C---RDE-----
------S--E--------TVN--W---ITVNT---KP-----------CPKCHK-----P
VEK---N---G---------G-CN----LVA---C-----I-------------------
---------C----G-------------------------------QA------------
-------FCWL-------C-----------------G-----------------------
---------GA
>Bd3g37420
--------------CGIC---------------REL----VP------------------
----------E------------L-H---RG---GS-C---A-H-AFC-------RAC--
----------LTG-HVRAKIE---------TGGG---GAP-VRCLY----------C--D
------G---------KLE-AE-----------LCR-AV----------------L----
----PG---------D-----LFERWCAALC-ESLF------L-G-----------A-R-
R-----VY----C------PF-P-NC-------SE-----------MMV----------A
DDEE----E---EEGC------------------------------------------KK
GAGERVTP-------------SECQ----------V--CRRLFCA---------------
-----------VC----CV--P-W-HDGVDC----------------------DAYMK--
---LG---KGD----------------------SRR------------K-----E-----
------D--M--------VIL--E---MAEKKKW-RR-----------CPKCQF-----F
VSK---I---D---------G-CF----HII---C-----R-------------------
---------C----D-------------------------------YE------------
-------FCYG-------C-----------------G-----------------------
-----------
>Bd3g37440
--------------CSIC------M--------EPM----AP------TES---------
------------H----------RGG---SG------C---A-H-AFC-------GAC--
----------LSG-HVRAKVD---------AGAG----AA-VRCPD-A------S-C--A
------G---------ALD-PE-----------LCHGTL---------------------
----PA---------D-----LFVRWCAALCESMFL------G-A-----------R-R-
------TY----Y------LF-R-DC-------SE-----------MMV----------A
DDED----E---GSED------------------------------------------CV
TQ-------------------TECQ----------V--CRRLFCA---------------
-----------RC----GV--P-W-HAGVSC----------------------GEFQR--
----L----------------------------DVG------------------E-----
------R--A--------QAD--P---AAHGD---RP-----------GVQVEALPAVPV
LRR-------E---------GRRL----PAH---------R-------------------
---------M--------------------------------------------------
-------QVWL-------------------------------------------------
-----------
>Bd3g41760
--------------CGIC------F--------EGY------------SSD---------
----------M------------MSS---AG------C---A-H-FYC-------HEC--
----------WGG-YISSAVS---------DGPG---CLS-LRCPD-P------S-C--S
------A---------VVL-QG-----------MIN-KL----------------G----
----KD---------E-----DKERYARFAL-RAYV------E-G-----------S-R-
---K-TKW----C------PA-P-DC-------TC-----------AVE----------F
LSDG----N---YD----------------------------------------------
---------------------VSCN-------------CNFRFCW---------------
-----------NC---TEE--A---HRPVNC----------------------ATVSK--
----W----IL----------------------KNS------------A-----E-----
------S--E--------NMN--W---ILANS---KP-----------CPKCQR-----P
IEK---N---Q---------G-CM----HMT---C-----TPP-----------------
---------C----K-------------------------------FE------------
-------FCWL-------C-----------------L-----------------------
-----------
>Bd3g48130
---------ELT--CGIC------F--------ESC-----P-------RE---------
----------S-M----------S-A---AS------C---G-H-PFC-------GVC--
----------WRG-YISTAIN---------DGPG---CLM-LRCPD-P------S-C--S
------A---------AVG-QD-----------MID-LL----------------A----
----SD---------E-----DKGKYDRYLC-RSYI------E-D--NRK------T-K-
-------W----C------PA-P-GC-------EY-----------AVE----------F
VVGG--------GSYD--------------------------------------------
---------------------VSCG-------------CSYGFCW---------------
-----------NC---TEE--A---HRPVDC----------------------STVSK--
----W----IL----------------------KNS------------A-----E-----
------S--E--------NMN--W---ILANS---KP-----------CPKCKR-----P
IEK---N---Q---------G-CM----HIT---C-----T----PP-------------
---------C----K-------------------------------FE------------
-------FCWL-------C-----------------L-----------------------
-----------
>Bd4g00980
------------STCPIC------C--------EER------------LGS---------
----------QMI------------K---VG------C---S-H-KFC-------YSC--
----------LIA-HVEEKLQ---------ASKL------PIRCPQ-F------R-C--K
------Y---------HIS-AG-----------ECK-SF----------------L----
----PA---------R-----SYESLERAFAVPGTS--------D-----------M-E-
-----RFY----C------PF-P-NC-------SV-----------LLD----------L
SQHF-SRASSSSQSDL------------------------------------------NC
---------------------VECP----------E--CHGDICI---------------
-----------NC----GV--P-W-HMMMGC----------------------DEYQS--
--LPIE---------------------------ERD------------A-----G-----
------D--L--------SLH--R---LAQNNRW-RR-----------CQRCRR-----M
IEL---T---E---------G-CI----HMT---C-----W-------------------
---------C----G-------------------------------HE------------
-------FCYS-------C-----------------G-----------------------
-----------
>Bd4g30410
-------MIIDNFYCTIC------M--------EAL-----P------IIE---------
----------C-F----------P-I---GG------C---T-H-AFC-------MSC--
----------VRQ-YITAKVE---------ENVL---S---IGCPD-P------G-CKDG
----------------ALH-PE-----------ACR-NF----------------I----
----AP---------Q-----LFQRWGAALC-DMAI------G-A-----------L-K-
F------Y----C------PF-K-DC-------SV-----------MLV----------D
DHVD----G---DEAI------------------------------------------TN
---------------------VECP----------H--CSRMFCA---------------
-----------QC----KV--P-C-HDGIDC----------------------AQFQR--
----L---GKD----------------------ERG------------R-----E-----
------D--L--------QLR--K---VAHESKW-QR-----------CPKCKI-----Y
VER---V---E---------G-CV----YIV---C-----R-------------------
---------C----V-------------------------------HC------------
-------FCYL-------C-----------------G-----------------------
-----------
>Bd4g30420
------EIIDGEFDCTIC---------------TET----VP------GIE---------
----------R-F----------P-I---AG------C---A-H-AFC-------VGC--
----------VRQ-YIAAKVE---------ENLL---S---IGCPD-P------G-CKDG
----------------VLL-PE-----------ECR-HV----------------I----
----PP---------P-----LFQRWGAALC-DMAL------G-D-----------L-K-
F------Y----C------PF-K-DC-------SA-----------LLA----------N
DDPG----D---GDAA------------------------------------------AA
GAAVVTN--------------VECP----------H--CNRVFCA---------------
-----------QC----KV--P-W-HDGVDC----------------------AEFQR--
----L---GDD----------------------ERG------------R-----E-----
------D--L--------LLK--K---VAQEKKW-QR-----------CPKCKV-----Y
VER---V---A---------G-CQ----FMV---C-----R-------------------
------------------------------------------------------------
------------------------------------------------------------
-----------
>Bd4g30430
--------KRNRFKCTIC------M--------EKV----QV------SEQ---------
------------F----------L-V---SH------C---A-H-AFC-------KSC--
----------VGR-YVAAKVS---------ENVE-----L-IGCPD-P------E-CAEG
----------------FVE-IG-----------PCR-DI----------------I----
----PQ---------E-----LFDRWSVALC-ELAL------G-N-----------Q-K-
------YY----C------PF-K-DC-------SA-----------LLI----------K
DNDG----T---VKIR------------------------------------------E-
---------------------TECP----------H--CHRLFCA---------------
-----------RC----RV--P-W-HDGIKC----------------------KELRK--
----L----------------------------GDD------------------EKGEV-
------D--L--------MFK--K---LADKKKW-QR-----------CPSCKV-----Y
VSR---I---A---------G-CL----LMK---C-----R-------------------
---------C----K-------------------------------QY------------
-------FCYH-------C-----------------A-----------------------
-----------
>Bd4g35080
--------------CGIC------F--------EGY----ST------------------
-----------------------SAL---SS---AS-C---V-H-FYC-------NEC--
----------WEG-YISASIN---------DGPG---CLA-LRCPE-P------S-C--S
------A---------MVL-EE-----------TIN-RL----------------A----
----KD---------E-----DKVKYKKFVL-RSYI------E-D-----------N-K-
---K-MKW----C------PA-P-DC-------TR-----------AVE----------F
LGDL----N---YD----------------------------------------------
---------------------VSCM-------------CKFNFCW---------------
-----------NC---TEE--T---HRPVSC----------------------ETVSK--
----W----IL----------------------KNS------------S-----E-----
------S--E--------NMN--W---IIANS---KP-----------CPKCKR-----P
IEK---N---Q---------G-CM----HMT---C-----TPP-----------------
---------C----K-------------------------------FQ------------
-------FCWL-------C-----------------L-----------------------
-----------
>Bd4g37780
--------------CAIC------F--------DAH----GA------GEM---------
----------R--------------A---AA------C---AAH-FYC-------LGC--
----------WRG-YLRAAVA---------DGAR---CLS-LRCPD-P------S-C--P
------A---------AVA-RD-----------LVS-SA----------------A----
----DP---------D-----DARRYDEFAL-RSFV------E-E-----------S-K-
--GS-IRW----C------PA-P-GC-------AH-----------AVR----------Y
LEGE----A---CREQ------------------------------------------LD
---------------------VTCA-------------CAHAFCL---------------
-----------AC---GEE--A---HRPVPC----------------------ATVRA--
----WIE--------------------------KHA------------S-----D-----
------S--E--------TAN--W---VLANT---KH-----------CPECRR-----P
IEK---N---M---------G-CM----HMT---C-------------------------
------SNPC----R-------------------------------HE------------
-------FCWL-------C-----------------L-----------------------
-----------
>Bd4g45200
KAAAMDASKEKRETCTIC------L--------EDT-----D------VTK---------
----------I-H----------A-V---EG------C---G-H-RFC-------FSC--
----------MKE-HVKVKLL---------DGTL-------PACPQ-D------G-C--T
------T---------KLS-VE-----------GSK-IF----------------L----
----SP---------R-----LLDIMVQRIR-EAQI------P-P--T--------Q-K-
I------Y----C------PY-P-KC-------SA-----------LMS----------L
SEVI----R---PMQE------------------------------------------SS
SKYTIADAATL----------RNCV----------K--CRGSFCI---------------
-----------SC----KV--P-W-HDRMSC----------------------YDYKR--
---RY----P-----------------------HAR------------P-----E-----
------D--A--------KLQ--N---LARQQLW-RQ-----------CIKCKH-----M
IEL---A---E---------G-CY----HMT---C-----V-------------------
---------C----G-------------------------------YE------------
-------FCYT-------C-----------------G-----------------------
-----------
>Bd5g14350
---------ELT--CGIC------F--------ESC-----R-------RA---------
----------S-M----------S-A---AA------C---G-H-PFC-------STC--
----------WRG-YISTAIN---------DGPG---CLM-LRCPD-P------S-C--A
------A---------AVG-QD-----------MIN-LL----------------A----
----DD---------E-----DKEKYGRYLC-RSYI------E-D--NRK------T-K-
-------W----C------PA-P-GC-------EY-----------AVE----------F
VMGS--------GSYD--------------------------------------------
---------------------VNCN-------------CSHGFCW---------------
-----------NC---TEE--A---HRPVDC----------------------ATVSK--
----W----IL----------------------KNS------------A-----E-----
------S--E--------NMN--W---ILANS---KP-----------CPKCKR-----P
IEK---N---Q---------G-CM----HIT---C-----T----PP-------------
---------C----K-------------------------------FE------------
-------FCWL-------C-----------------L-----------------------
-----------
>Bd5g20070
DDKRHEAFLHAIHDCMIC------F--------SEF----PG------VDF---------
------------I------------K---LP------C---H-H-FFC-------QKC--
----------MQT-YCKMHVK---------EGTV-----VKLLCPD-T------K-C--Q
------G---------IVP-PN-----------ILK-RL----------------L----
----GK---------D-----EFERWEGLLL-QRTL------D-A-----------M-A-
---D-VVY----C---------P-RC-------QT-----------ACL----------E
DAGD----E---------------------------------------------------
---------------------AVCS----------G--CLFSFCT---------------
-----------LC----RE----RRHVGVEC----------------------LSPEE--
--KLLILE-------------------------KRQ------------KSGLVNG-----
------D--IQKIMDEVRSVK--E---ILKDA---KQ-----------CPRCKI-----A
ISK---T---E---------G-CN----KMT---C-----WN------------------
---------C----G-------------------------------RF------------
-------FCYQ-------C-----------------------------------------
-----------
>Bd5g20107
--------------CRIC------F--------SEY----TG------VDF---------
----------I-K----------------LP------C---R-H-YFC-------LSC--
----------MGT-YTRMHVK---------EGSV-L-K---LVCPD-N------K-C--G
------G---------VVP-PD-----------LLK-RL----------------L----
----GN---------A-----DFERWERLIL-QKTL------D-S-----------M-S-
D----VVY----C---------P-RC-------QT-----------ACL----------E
DEDN--------------------------------------------------------
---------------------AQCS----------K--CLFSFCT---------------
-----------RC---RDR--R---HVGGRC----------------------ITPEE--
---KL---LSL----------------------QEREKVRHLAKGNTER-----RVILAN
E-----I--I--------SIK--E---IIRSS---VP-----------CPHCGT-----F
ISR---M---S---------G-CN----HMC---C----------SN-------------
---------C----N-------------------------------KF------------
-------FCYD-------C-----------------G-----------------------
-----------
>Bd5g20120
----YEAFLQDFHMCMIC------L--------NQT----KG------SNF---------
----------I-K----------------LP------C---Q-H-LFC-------VKC--
----------MET-LCGMHVK---------EGSL-F-Q---LVCPD-T------K-C--S
------A---------SIP-PY-----------LLK-TL----------------L----
----SE---------G-----EFQRWDRLTL-EKAL------D-L-----------M-S-
D----VVH----C---------P-RC-------SI-----------GCL-----------
---G----D---EDYN--------------------------------------------
---------------------AQCP----------K--CCFVFCS---------------
-----------LC----KD--P-R-HPGKEC----------------------LTPEQ--
---KL----------------------------QRLQASGKMTASGMVE-----E-----
------M--M--------SIK--M---LYGDA---RS-----------CPKCKM-----T
ISK---T---E---------G-CN----KVV---C----------IS-------------
---------C----G-------------------------------QA------------
-------FCFL-------C-----------------G-----------------------
-----------
>Bra001543
--------------CMIC------M--------DEK----SP-------SD---------
----------I-F---------RG-T---TS------C---T-H-YYC-------TEC--
----------TVR-YVMTKIE---------GNIA---M---IKCPD-V------D-C--T
------R---------LLE-PY-----------TCR-NI----------------I----
----PG---------D-----LFERWDKALC-ESLI------V-S--S--------E-K-
V------Y----C------PF-E-DC-------SA-----------MMV----------V
DDDD--------DQGD------------------------------------------EV
TE-------------------TECP----------S--CHRLFCA---------------
-----------QC----KV--T-W-HAGIGC----------------------EEFQR--
---GG----NT----------------------KKK------------K-----KSSDEE
------D--A--------MLI--Q---MANKKHW-RR-----------CPSCKF-----Y
VEK---I---D---------G-CV----HMS---C-----R-------------------
---------C----G-------------------------------FK------------
-------FCYR-------C-----------------G-----------------------
-----------
>Bra015460
---------DKNFCCGIC------F--------KLL-----S------LER---------
-----------------------SAS---VS------C---G-H-RVC-------KFC--
----------WRS-HINKSIN--------KIADV-DWYGT-LKCPY--------DIC--R
------A---------SVG-GD-----------MIE-KF----------------A----
----CE---------E-----DKTKYYRYLF-RSYV------E-G-----------S-K-
---V-IKC----C------PAKGRSC--------------------DVH----------L
TPGS--------GNFD--------------------------------------------
---------------------VLCL-------------CLLSFCW---------------
-----------NC--SKDV------HSPMDC----------------------ESAAK--
----W----------------------------LRM------------N-----S-----
------S--D--------YQDPNW---VRQNT---VP-----------CPRCNL-----R
IRE---N---Q---------D-CS---LKMR---C-------------------------
------FPPC----N-------------------------------YD------------
-------FCWR-------C-----------------R-----------------------
-----------
>Bra027352
--------------CMIC------M--------DEK-----P------SSD---------
----------M-F------------R---GS---VT-C---T-H-AYC-------TQC--
----------TIR-YVASKIK---------ENSA-----R-IKCPD-V------E-C--T
------R---------SIE-PY-----------MCR-DL----------------I----
----PK---------D-----VFERWEKILC-ESLI--------------------S-S-
-------WDKLYC------PF-K-DC-------SS-----------VMI----------L
DDVN----N---ANVA------------------------------------------Q-
---------------------TECP----------S--CHRMFCA---------------
-----------QC----KV--A-W-HVGVGC----------------------EEFQR--
--YGN----------------------------TKK------------K-SSDEE-----
------D--A--------LLV--Q---MAKNKQW-RR-----------CPSCKF-----Y
VEK---A---D---------G-CV----DFS--SV-------------------------
---------M--------------------------------------------------
-------VVDQ-------C-----------------------------------------
-----------
>Bra029725
--------------CMIC------M--------DEK----SP------SDM---------
------------F------------R---GN------C---T-H-SYC-------TEC--
----------TVR-YVETKIG---------ENVA-----G-IKCPD-V------D-C--T
------H---------LIE-PN-----------TCR-DL----------------I----
----PR---------N-----LMERWDKALCELLFM------S-S-----------G-K-
------VY----C------PF-E-NC-------SA-----------MMV----------V
EGGD----D---KVTV--------------------------------------------
---------------------AECP----------S--CHRLFCA---------------
-----------QC----KV--T-W-HAGIGC----------------------KQFQR--
--VGN----------------------------TRKKCSVILNGILNIT-----K-----
------G--KEKKKNVDKLLI--Q---LAKKKQW-RR-----------CPSCNF-----Y
VEK---L---V---------G-CV----VLS-----------------------------
------------------------------------------------------------
-------FPMV-------V-----------------------------------------
-----------
>Bra020457
-----------TEHCKIC------L--------DDV-----D------SDL---------
----------MFY------------V---ER------C---G-H-RFC-------INC--
----------VKQ-HINVKLV---------DGKI-------PNCPH-H------G-C--I
------F---------HLS-ID-----------RCG-DL----------------L----
----TF---------K-----ERSVWMQRIK-ENSI------PLA-----------E-R-
------VY----C------PY-E-SC-------SH-----------LMS----------M
TELS--------RRGS------------------------------------------YS
GF-------------------GRCF----------K--CHGDLCV---------------
-----------HC----GV--P-W-HFNLSC----------------------NDYRR--
--LFP----------------------------NKY------------R-----E-----
------D--A--------KLK--S---LASLNGW-RQ-----------CPKCYH-----M
VGR---S---Y---------G-CS----RII---C-----R-------------------
---------C----G-------------------------------NA------------
-------FCYK-------C-----------------G-----------------------
-----------
>Bra002502
-------VAARKEECLIC------F--------NDI----DP-------ER---------
----------M-F----------S-I---GK------C---S-H-RFC-------FQC--
----------VKQ-HVEVKLL---------HGMI-------PNCPH-D------K-C--K
------S---------EMV-ID-----------ACG-KL----------------L----
----TP---------K-----LGEMWKQRIK-ENAI------P-V--T--------E-R-
------VY----C------PY-L-KC-------SA-----------LMS----------K
TKIS----E---SAKS------------------------------------------LQ
SAYPASGV-------------RRCV----------E--CRGLFCV---------------
-----------DC----KV--P-W-HGKLSC----------------------AEYKK--
----L----------------------------HPN------------P---PAD-----
------D--V--------KLK--S---LANNKMW-RQ-----------CGKCQH-----M
IEL---S---Q---------G-CN----HIT---C-----R-------------------
---------C----G-------------------------------HE------------
-------FCYN-------C-----------------G-----------------------
-----------
>Bra037375
--------GVVVEACVIC------Y--------EDV-----P------ADT---------
----------K-F----------T-V---SG------C---F-H-RIC-------FEC--
----------MRN-YITHSLR---------HRSR-------LICPN-T------G-C--K
------S---------ELK-PA-----------DCN-RI----------------A----
----DP---------D-----QLALMVERKA-EETI------D-V--S--------D-R-
------VY----S------PN-P-RC-------SI-----------LMS----------A
RGLP----V---VDPA------------------------------------------LT
GA-------------------RKCL----------G--CGLRFCV---------------
-----------NC----KM--E-W-HTKLSC----------------------AEFRK--
---TK----AY----------------------TKS------------------------
------G--T--------AVF--D---ATARELGLKK-----------CRRCLC-----T
VER---A---E---------G-CK----HMT---C----------TF-------------
---------C----K-------------------------------YDRDLPLG------
-------YCPK-----PSC-----------------------------------------
-----------
>Bra020455
-----------TEHCIIC------L--------DDV-----D------SDL---------
----------MFY------------V---ER------C---G-H-RFC-------INC--
----------VKQ-HINVKLV---------DGKI-------PNCPH-H------G-C--V
------F---------HLS-ID-----------RCG-DV----------------L----
----TF---------R-----ERLVWMQRIK-ENSL------P-L-----------A-E-
-----RVY----C------PY-E-SC-------SH-----------LMS----------K
TELS--------RSGS------------------------------------------YS
GF-------------------RRCF----------K--CRGGFCV---------------
-----------HC----RV--P-W-HGKLSC----------------------NDYRR--
----L----------------------------YPN------------KFREDGV-----
------D--A--------KLK--S---LASLCGW-RQ-----------CPKCYH-----M
VGR---S---Y---------G-CN----RIT---C-----R-------------------
---------C----G-------------------------------NA------------
-------FCYK-------C-----------------G-----------------------
-----------
>Bra005642
---------DVNIGCGIC------F--------ESY------------LRK---------
----------E-I----------A-T---VS------C---G-H-PYC-------KTC--
----------WTS-YITEKIN---------NGPG---CLM-IKCPE-P------S-C--Y
------A---------VVG-QD-----------MID-KL----------------I----
----TI----E----E-----DKEKYCRYFL-RSYV------K-E--G--------K-N-
N----IKW----C------PS-P-GC-------VY-----------AVD----------F
GTRN----G---TENY------------------------------------------D-
---------------------VTCL-------------CSYDFCW---------------
-----------NC---SED--A---HRPVNC----------------------DMVSK--
----W----IT----------------------KNI------------K-----D-----
------N--ESK------NMT--W---ILANT---KP-----------CPNCNC-----H
IEK---N---Q---------G-CN----RMT---C----------PI-------------
---------C----N-------------------------------HS------------
-------FCWI-------C-----------------L-----------------------
-----------
>Bra023338
---------HRKVKCGIC------F--------DKF------------RRK---------
-------------------------K---IV---PVVC---G-H-TFC-------STC--
----------WNG-YITTAIN---------DGSG---CLM-QKCPE-P------S-C--H
------I---------AIG-RD-----------LVE-KV----------------V----
----SE---------E-----DLRKYDRYFL-RSYI------E-E-----------S-K-
---K-MKW----C------PA-P-GC-------EG-----------AVD----------F
SSSG----TG--INYD--------------------------------------------
---------------------VLCS-------------CSHRFCW---------------
-----------NC---NED--A---HSPVDC----------------------DMVSQ--
----WII--------------------------KNS------------A-----E-----
------A--E--------NTT--W---ILANS---KA-----------CPKCKR-----P
IEK---N---H---------G-CM----HMT---C-------------------------
------GQPC----K-------------------------------HQ------------
-------FCWL-------C-----------------L-----------------------
-----------
>Bra021742
-----------NIICGIC------F--------ESY------------FQK---------
----------D-I----------A-T---VS------C---G-H-PYC-------MTC--
----------WNG-YITAKIT---------GGPG---CLM-VTCPE-P------S-C--S
------A---------VVG-QD-----------MID-KL----------------I----
----SN----E----E-----FKEKYYRYFF-RSYV------E-S-SGKK------I-K-
-------W----C------PS-P-GC-------EY-----------AVD----------F
GKGS--------ENYD--------------------------------------------
---------------------VSCL-------------CSNDFCW---------------
-----------NC---SED--A---HRPVDC----------------------DTVAK--
----W----IF----------------------KNN------------D-----E-----
------S--E--------NTT--W---ILANT---KL-----------CPRCKR-----H
IEK---N---Q---------G-CN----HMT---C-----S----AP-------------
---------C----R-------------------------------FQ------------
-------FCWI-------C-----------------L-----------------------
-----------
>Bra002501
--------AARKEECLIC------F--------NDI----DP------ERM---------
------------F------------S---IG---K--C---S-H-RFC-------FQC--
----------VKQ-HVEVKLL---------HGMI-------PNCPH-D------K-C--K
------S---------EMV-ID-----------ACG-KL----------------L----
----TP---------K-----LGEMWKQRIK-ENAI------P-V-----------T-E-
-----RVY----C------PY-L-KC-------SA-----------LMS----------K
TKIS-ESAKSLQSAYP------------------------------------------AS
GV-------------------RRCV----------E--CRGLFCV---------------
-----------DC----KV--P-W-HGKLSC----------------------AEYKK--
----L----------------------------HPN------------P---PAD-----
------D--V--------KLK--S---LANNKMW-RQ-----------CGKCQH-----M
IEL---S---Q---------G-CN----HIT---C-----R-------------------
---------C----G-------------------------------HE------------
-------FCYN-------C-----------------G-----------------------
-----------
>Bra006671
--------------CLIC------Y--------NET-----D------IER---------
----------M-F----------S-V---AK------C---R-H-RFC-------FHC--
----------SKQ-HVEVKLL---------HGTV-------PNCPH-D------G-C--N
------S---------EMS-MD-----------ACR-KL----------------L----
----TP---------K-----LSEMWKQRVK-DNAI------P-V--A--------E-R-
------VY----C------PY-P-RC-------SA-----------LMS----------K
TKIT----E---SAKS------------------------------------------LL
SVYPESGV-------------RRCV----------E--CRGLFCV---------------
-----------DC----NV--P-W-HGKVSC----------------------TEYKN--
----L----------------------------HPN------------P-----S-----
----ADE--V--------KLN--S---LGNNKTW-GQ-----------CDKCLH-----V
IEL---T---Q---------G-CN----HIT---C-----R-------------------
---------C----G-------------------------------YE------------
-------FCYN-------C-----------------G-----------------------
-----------
>Bra006112
-------GGKVA--CGIC------F--------DYF----CR------IDI---------
-----------------------V-P---IM------C---G-H-AFC-------STC--
----------WTS-YISIAIN---------DGPG---CLM-QKCPE-P------S-C--P
------V---------AVG-RD-----------MVE-KL----------------A----
----SF---------E-----AKDKYDRYFL-RSYV------E-E-----------N-K-
K----TKW----C------PA-P-GC-------EH-----------AIE----------F
SATG----T---GSSY------------------------------------------D-
---------------------VSCL-------------CSHSFCW---------------
-----------NC---TQD--A---HRPVDC----------------------DRVSQ--
----W---IR-----------------------KNS------------V-----E-----
------A--E--------NTK--W---ILDNS---KP-----------CPKCKR-----P
IEK---N---R---------G-CM----HMS---C-----T----PP-------------
---------C----R-------------------------------YQ------------
-------FCWL-------C-----------------L-----------------------
-----------
>Bra001960
---------SMMMTCDIC------V--------EDV----EG------HHH---------
-----------------------MTR---MD------C---G-H-CFC-------NNC--
----------WAA-HFTVKIN---------EGQS-----KRIRCMA-Y------K-C--N
------A---------ICD-ED-----------VVR-SL----------------V----
-SETQP---------D-----LAEKFDRFLI-ESYI------E-D-----------N-K-
---M-VKW----C------PSTP-HC-------GN-----------AIR----------V
EDDE--------LCE---------------------------------------------
---------------------VECS-------------CGFQFCF---------------
-----------SC--SYQA------HSPCSC----------------------SMWEL--
----W----------------------------RKK------------C----HD-----
------E-SE--------TVN--W---ITVHT---KP-----------CPKCYK-----P
VEK---N---G---------G-CN----LVT---C-----I-------------------
---------C----G-------------------------------QS------------
-------FCWL-------C-----------------G-----------------------
---------GA
>Bra039068
-----------KMTCEIC------M--------DDD------------LQS---------
------------Y------------T---MT---RMDC---G-H-CFC-------NNC--
----------WKE-HFTVKIN---------EGMS-----KRITCMA-H------K-C--N
------A---------ICD-ED-----------VVK-KL----------------V----
----YP---------E-----IAEKFDRFLV-ESYV------D-D-----------N-K-
---R-VKW----C------PSTP-HC-------GN-----------AIR----------R
EDDG--------GE----------------------------------------------
---------------------VECS-------------CGHQFCF---------------
-----------SC---LSE--S---HSPCSC----------------------LMWKL--
----W----------------------------KKK------------C-----E-----
------D--ESE------TLN--W---ITVHT---RM-----------CPKCSK-----S
VQR---S---D---------G-CN----LMT---C-----I-------------------
---------C----G-------------------------------QH------------
-------FCWL-------C-----------------G-----------------------
---------GA
>Bra009365
--------------TPLC------------------------------------------
-----------------------------------------S-H-KFC-------SDC--
----------WRD-HLSEALE---------EEKE-M-M---ISCVV----------A---
----------------SVG-PD---------------------------------T----
----EP---------------VKEMYERYVL-GSFM------D-S--NR-------I-K-
-------W----C------PA-K-GC-------EY-----------AIQ----------R
HDDH----D---DADE------------------------------------------EE
EASDFG---------------VVCL-------------CGHTFCW---------------
-----------RC---KNE--S---HRPVTC----------------------NNASL--
----W----------------------------LNE------------L-----L-----
------D--EAR------TFG--L---IATKT---KP-----------CPHCQS-----R
VEK---D---S---------DNYL----RIV--TC-----V-------------------
---------C----S-------------------------------YA------------
-------FCWR-------C-----------------L-----------------------
-----------
>Bra038276
------------------------V--------SSF----AG------QEN---------
------------L------------V---ST---PF-C---S-H-KFS-------ETC--
----------WRS-HLSNLLT---------EEE----ERV-VLCPN-P------D-C--V
------A---------PVG-PD-----------TIE-KL----------------T----
----EP---------A-----VKMMYNRYVL-GSFV------E-A-----------N-K-
--ES-IKW----C------PA-P-GC-------EY-----------AIE----------L
HEDL----L---EDDD------------------------------------------LD
FG-------------------VVCL-------------CGHTFCW---------------
-----------SC--TLES------HRPVTC----------------------KEASV--
----W----------------------------SSS------------T-----L-----
------D--T--------LKSNAW---LLENT---KR-----------CPNCNC-----H
VQR---T---D---------DPVL----RMI--TC-----I-------------------
---------C----S-------------------------------CS------------
-------FCWR-------C-----------------L-----------------------
--------LSE
>Bra009038
E---GCAPDDVEVECPIC------L--------SEV----ED------GYS---------
-------------------------L---EG------C---S-H-LFC-------KAC--
----------LLE-QLEASMR-------NFDAFP-------IICSH-I------D-C--G
------A---------PIV-VA-----------DMR-AL----------------L----
----SQ---------E-----KLDELFRASL-SSFV------T-T-----------S-D-
--GK-FRF----C------ST-P-DC-------PS-----------IYR----------V
AGPL--------DSGV------------------------------------------P-
---------------------FFCG----------A--CNSKTCT---------------
-----------RC--HLEY------HRYITC----------------------ERYKL--
----F----------------------------KED------------P-----------
------D--M--------SLK--D---WAKGKNV-KE-----------CPCCKS-----T
IEK---S---E---------G-CN----HLL---C-----R-------------------
---------C----G-------------------------------NH------------
-------ICWV-------C-----------------------------------------
-----------
>Bra033024
-----------KMACDIC------M--------EDD----LP------SHA---------
-------------------------M---TG---ME-C---G-H-SFC-------NDC--
----------WKE-HFTIKIN---------EGQS-----KRIACMA-H------K-C--N
------A---------ICD-AD-----------AVR-TL----------------V----
----CP---------E-----LAEKFDRFLV-ESYV------D-D-----------N-K-
---L-VKW----C------PSTP-HC-------GN-----------AIR----------K
VDDD--------GGE---------------------------------------------
---------------------VECS-------------CGHQFCF---------------
-----------TC--LGES------HSPCSC----------------------LMWKL--
----W----------------------------TKK------------C----ED-----
------E-SE--------SVT--W---LTIHT---RM-----------CPKCSK-----P
VHK---T---V---------G-CN----LVT---C-----I-------------------
---------C----G-------------------------------QY------------
-------FCWL-------C-----------------G-----------------------
---------GA
>Bra006057
GSEPGGKPDDIEVECPIC------L--------CEV----DD------GYS---------
-------------------------L---EG------C---S-H-LFC-------KAC--
----------LLE-QLEASMR-------NFDAFP-------ILCSH-T------D-C--G
------A---------PIV-LA-----------DMR-AL----------------L----
----SQ---------E-----KLDELFKASL-SSFV------T-T-----------S-D-
--GN-FRF----C------ST-P-DC-------PS-----------VYR----------V
AVGP----R---ESGE------------------------------------------P-
---------------------FICG----------A--CNAETCR---------------
-----------RC--HLEY------HPYITC----------------------ERYKL--
----F----------------------------KED------------P-----------
------D--M--------SLK--D---WAKGKNV-KE-----------CPFCKS-----T
IEK---S---D---------G-CN----HLL---C-----R-------------------
---------C----G-------------------------------KH------------
-------ICWV-------C-----------------L-----------------------
-----------
>Bra022845
--------TELT--CGIC------F--------DSY-----P-------PE---------
----------K-F----------V-S---VS------C---G-H-PFC-------TTC--
----------WTG-YITTTIN---------DGPG---CLM-LRCPD-P------S-C--L
------A---------AVG-HD-----------MVD-KL----------------A----
----SD---------E-----DKEKYNRYFL-RSYI------E-D--NRK------M-K-
-------W----C------PA-P-GC-------DY-----------AID----------Y
VAGS--------GNYD--------------------------------------------
---------------------VSCL-------------CSFSFCW---------------
-----------NC---TEE--A---HRPVDC----------------------STVSK--
----W----IL----------------------KNS------------A-----E-----
------S--E--------NMN--W---ILANS---KP-----------CPSCKR-----P
IEK---N---Q---------G-CM----HMT---C-----T----PP-------------
---------C----K-------------------------------YE------------
-------FCWL-------C-----------------L-----------------------
-----------
>Bra029204
--------------SGLM------S--------SNY------------------------
-----------------------------------------G-DSFFS------------
----------VEK-----------------------------------------------
----------------NLA--------------MLT-------------------L----
---------------E-----AKDMHSEYVL-RSFL------E-E-----------N-K-
------GLTIEQC------PA-P-GC-------GY-----------FIE----------F
QRDI--------GFEE------------------------------------------YG
LN-------------------VVCL-------------CGHTFCG---------------
-----------RC--RLET------HGPVTC----------------------NNASD--
----W----------------------------LRD------------LGKLSES-----
---------L--------SVS--W---IESNT---KP-----------CPHCQF-----P
LEV-----------------GSRSRLFRFVE---C-------------------------
-------LYC----S-------------------------------GR------------
-------FCSE-------C-----------------------------------------
----MQTVESH
>Bra018221
----------SV--SSFA---------------GQE-----N------------------
----------L-V----------S-T---PF------C---S-H-KFS-------ETC--
----------WRS-HLSNLLT---E-----EEER---V---VLCPN-P------D-C--V
------A---------PVG-PD-----------TIE-KL----------------T----
----EP---------A-----VKMMYDRYIL-GSFV------E-A--NKES-----I-K-
-------W----C------PA-P-GC-------EY-----------AIE----------L
HEDL----L---EDDD------------------------------------------LD
FG-------------------VVCL-------------CGHTFCW---------------
-----------SC---TLE--S---HRPVTC----------------------NDASV--
----W----------------------------FSS------------T-----L-----
------D--TLK------SNA--W---LLENT---KR-----------CPNCNC-----H
VQR---T---D---------DPVL----RMI--TC-----I-------------------
---------C----S-------------------------------CS------------
-------FCWR-------C-----------------L-----------------------
--------LSE
>Bra034292
--------------CPIC------F--------DDD----LE------AHQ---------
----------M-F----------S-V---AL------C---C-H-QFC-------FEC--
----------VRR-YINVGLM---------EGRA-------FGCPH-F------K-C--K
------S---------KLT-LR-----------SCY-NL----------------L----
----TP---------K-----LREMWQQRIN-EESI------P-V--V--------E-R-
------VY----C------PN-P-RC-------SA-----------FMS----------E
TELS----K---SSES------------------------------------------M-
---------------------RSCI----------K--CDQPFCI---------------
-----------NC----RV--A-W-HSNLSC----------------------ADYKR--
----L----------------------------GPN------------P-----T-----
----END--I--------KLK--A---LANQKMW-RQ-----------CGRCQH-----M
IER---N---H---------G-CS----NVV---C-----R-------------------
----------------------------------------------YR------------
-------HQLI-------------------------------------------------
-----------
>Bra038658
--------------WVIC---------------NNK-----T------SDG---------
-------------------------HVNDDGLISTPCC---S-H-KFC-------TTC--
----------WRE-YLDSLEK---------NQTV-------ISCPD-Q------N-C--R
------A---------SVG-PD-----------TIK-KL---------------------
----TG---------K-----DKDFYESYIL-RSYI------E-E-----------N-K-
--GLMIKQ----C------PA-P-DC-------NY-----------VIE----------F
HQAN----DVEEYGLN--------------------------------------------
---------------------VVCL-------------CGHTFCW---------------
-----------RC--SFES------HRPVTC----------------------NNVSD--
----W----------------------------LST------------EVEVSVV-----
------DRWEERKAAMEGAQD--D---LQDFEDYIIK-----------NPDSLKEQDVRI
VRE-----------------GLML----LIQ---C-----R-------------------
----------------------------------------------QV------------
-------LKWS-------C-----------------V-----------------------
-----------
>Bra022479
------AEAELT--CGIC------F--------ETY-----L-------SD---------
----------K-L----------H-A---AA------C---G-H-PFC-------DSC--
----------WEG-YISTAIN---------DGPG---CLM-LRCPD-P------S-C--N
------A---------AIG-QD-----------MIN-AL----------------A----
----PE---------K-----DRQKYTSYFV-RSYV------E-D--NRK------T-K-
-------W----C------PA-P-GC-------DY-----------AVN----------F
VVGS--------GNYD--------------------------------------------
---------------------VNCR-------------CCYSFCW---------------
-----------NC---AEE--A---HRPVDC----------------------DTVSK--
----W----IM----------------------KNS------------A-----E-----
------S--E--------NMN--W---ILANS---KP-----------CPKCKR-----P
IEK---N---Q---------G-CM----HIT---C-----T----PP-------------
---------C----K-------------------------------YE------------
-------FCWL-------C-----------------L-----------------------
-----------
>Bra010152
DEKRRESFLESLHECCIC------F--------SES------------AGF---------
-------------------------DFVKLP------C---E-H-FFC-------VKC--
----------MKT-YTDIHVS---------EGTV-----NKLQCPD-S------K-C--G
------E---------IVP-PG-----------VLK-RL----------------L----
----GD---------E-----AYQRWETLML-QKTL------E-S-----------MTD-
-----VAY----C---------P-RC-------ET-----------PCI----------E
DEDQ----F---------------------------------------------------
---------------------ALCF----------K--CYYSFCT---------------
-----------LC--NEKR------HVGGTCMS--------------------PELRL--
--QIL----------------------------EER------------QSSSCLG-----
---------EEQRRKEREMIN--EIISVSVIKQSAKQ-----------CPSCKM-----A
ISR---T---G---------G-CN----KMV---C----NN-------------------
---------C----G-------------------------------QF------------
-------FCYR-------C-----------------------------------------
-----------
>Bra015463
----------GELTCGIC------F--------EPF------------QRE---------
-------------------------EVVSLA------C---G-H-PFC-------STC--
----------WTG-YISTTIN---------DGPG---CLM-LKCPE-P------S-C--P
------A---------AVG-QD-----------MFE-KF----------------A----
----SK---------E-----DKEKYYKYFL-RSYI------E-D-----------NRK-
-----MKW----C------PA-P-GC-------EN-----------AIE----------F
AAGT--------SNYD--------------------------------------------
---------------------VSCL-------------CSRSFCW---------------
-----------NC---TEE--A---HRPVDC----------------------HTVAQ--
----W----------------------------IRK------------N-----S-----
------AESE--------NMN--W---ILANS---KP-----------CPKCKR-----P
IEK---N---H---------G-CM----HMT---C-----TPP-----------------
---------C----K-------------------------------YE------------
-------FCWL-------C-----------------L-----------------------
-----------
>Bra011524
-----------NMSCDVC------L--------EDV------------VAE---------
-------------------------Q---MK---RMDC---G-H-CFC-------NDC--
----------WTE-HFTVQIN---------EGQS-----KRIRCMA-H------K-C--N
------A---------ICD-ED-----------VVR-SL----------------V----
SKKRPD---------------LAEKFDRFLV-ESYI------E-D-----------N-K-
---M-VKW----C------PSTP-HC-------GN-----------AIR----------A
EDDK--------LCE---------------------------------------------
---------------------VECS-------------CGLQFCF---------------
-----------SC--MCQA------HSPCSC----------------------LMWEL--
----W----------------------------RKK------------C----RD-----
------E-SE--------TVN--W---ITVHT---KL-----------CPKCYK-----P
VEK---N---G---------G-CN----LVR---C-----I-------------------
---------C----G-------------------------------QY------------
-------FCWL-------C-----------------G-----------------------
---------GA
>Bra007078
--------------CPAC------Y--------AHV----SP------RHK---------
----------LEV------------G---SG------C---F-H-RIC-------FTC--
----------IRD-CVSSQLA---------RGDT-------LLCPY-P------G-C--E
------K---------ELV-LE-----------DCR-GI----------------V----
----ED---------D-----ALNLIIHRKK-EKAI------P-V-L---------D-R-
------VY----C------PK-P-CC-------NF-----------LMS----------D
RDLP----L---GFSI------------------------------------------DP
RQKSVA---------------RTCV----------E--CGLCFCK---------------
-----------KC----HV--P-W-HYKKTC----------------------DEFKK--
---------------------------------SQSYLT---------S-----D-----
------A--A--------LFE--S---LVKTEGW-MK-----------CPQCTT-----V
VQK---N---G---------G-CQ----RIS---C-----RH------------------
---------C----N-------------------------------HK------------
-------FCYA-------C-----------------------------------------
-----------
>Bra026648
--------------CAIC------L--------DDD----VN------ADQ---------
----------MFT------------V---NK------C---G-H-RFC-------SEC--
----------VKR-HIEVRLL---------EGSV-------MTCPQ-F------R-C--K
------S---------ELN-FY-----------RCA-DL----------------L----
----TP---------K-----LREIWRQRIR-ENSI------P-F-----------E-E-
-----RVY----C------PN-P-KC-------SA-----------LMR----------V
TELS----K---LNKE------------------------------------------SA
VR-------------------RCCE----------K--CSEPFCT---------------
-----------NC----KF--P-W-HDNLSC----------------------DDFKI--
----M----------------------------HPN------------L-----R-----
------E--S--------ELKLHA---LANQKLW-RQ-----------CGKCQH-----M
IEL---S---K---------G-CV----LVV---C-----R-------------------
---------C----G-------------------------------HK------------
-------FCYR-------C-----------------G-----------------------
-----------
>Bra011996
----------QKTTCAIC------L--------DED----IN------ADQ---------
----------M-F----------S-V---DK------C---G-H-WFC-------SEC--
----------VKR-HIEVKLL---------EQGF-------VRCPQ-H------R-C--K
------S---------KLT-FT-----------RCA-YL----------------L----
----TP---------E-----LQAIWLQRIK-EDSI------P-V--S--------E-R-
F------Y----C------PN-P-RC-------SA-----------LMS----------E
KELW----K---STKE------------------------------------------AG
V--------------------RCCG----------K--CGEPFCS---------------
-----------RC----KV--P-W-HNNMLC----------------------DHYKR--
----L----------------------------HPN------------P-----T-----
------E--NDG------KLK--A---LADEKMW-RQ-----------CGKCQH-----M
IEL---S---Q---------G-CI----RIK---C-----R-------------------
---------C----G-------------------------------HE------------
-------FCYQ-------C-----------------G-----------------------
-----------
>Bra038659
--------------DSSCDEFYEFF--------DDV----DD------DGD---------
----------DVV------------K---VS---TPFC---S-H-KFS-------TTY--
----------WSK-YLDKNFF---------SVEK---TLDTISCPH-H------D-C--G
------A---------SVG-RD-----------TIE-KL----------------T----
----VK---------------DRDSYDEYVL-RSYL------E-KS----------K-KQ
IKQ---------C---------P-GC-------SY-----------FIE----------F
HKGT--------DAEE------------------------------------------YG
LN-------------------VVCL-------------CGHNFCC---------------
-----------RC-----SLET---HRPVTC----------------------NNASD--
----W----------------------------LSR------------D----LQ-----
------K--LSEASDKSLSFL--W---IEDNT---ET-----------CPHCLS-----P
LEIGLGS---L---------D-SK----FVP---C-------------------------
-----GY--C----S-------------------------------GS------------
-------FCWE-------CMHSEESHKTESGTYGDCL-----------------------
---------EP
>Bra037371
-------TEYET--CPAC------Y--------AHV-----S------PRH---------
----------K-L---------EV-R---SG------C---F-H-RIC-------FTC--
----------IRD-CVSSQLA---R-----GDS--------VLCPY-P------G-C--E
------K---------ELV-LE-----------DCR-GI----------------A----
----DD---------D-----ALNLIIHRKK-EKAI------P-V--L--------D-R-
V------Y----C------PK-P-SC-------NF-----------LMS----------D
RDLP----L---GFSI------------------------------------------DP
RQKSVA---------------RTCV----------E--CGLCFCK---------------
-----------KC----HV--P-W-HYKKTC----------------------DEFKK--
----S----QA----------------------YLT------------S-----D-----
------A--A--------LFE--S---LVKTQGW-IK-----------CPQCAT-----V
VQK---N---G---------G-CQ----RIR---C-----R-------------------
------------YFG-------------------------------HX------------
-------XXXX-------X-----------------------------------------
-----------
>Bra002506
--------------LGVA------I--------YDM----KDNLLEGQLQE---------
----------NYMTLMGRRAMYPLYK---AK------S---SKEKESC-------VIC--
----------FDE-DIDSDLI-------FLDGTI-------PNCLH-H------G-C--T
------T---------QLS-VD-----------KCG-KL----------------L----
----TP---------D-----MCLKWKERTK-ENSI------P-Y-N---------E-R-
------VY----C------PY-K-NC-------SY-----------LMS----------R
TELV----LGSACGH---------------------------------------------
---------------------RKCL----------K--CGCSFCF---------------
-----------YC----KA--P-W-HSMLSC----------------------TDYKK--
----L----------------------------HSN------------T-----Q-----
------N--A--------KLI--S---LANLSGW-RQ-----------CGKCSH-----M
VER---S---G---------G-CG----HMT---C-----R-------------------
---------C----G-------------------------------YH------------
-------FCYD-------------------------------------------------
-----------
>Bra022865
--------------CGIC------F--------DSY----TQ------------------
-----------------------KEV---TT---LS-C---G-H-PYC-------NVC--
----------WTG-YITTTIN---------DGPG---CLT-VKCPE-P------S-C---
------S---------AVT--------------ACQ-YM-----------VDKVIT----
----DK---------E-----LKEKYYRYFV-RSYV------E-A-SG--------N-K-
-----IKW----C------PS-P-GC-------EY-----------AID----------F
ASGS----R---SEHY------------------------------------------D-
---------------------VSCL-------------CSYEFCW---------------
-----------NC---GED--A---HRPVDC----------------------DTVSK--
----W----------------------------ISK------------N-----T-----
------D--ESE------NTN--W---ILANT---KP-----------CPNCKR-----Q
IEK---S---M---------G-CN----HMG---C----SI-------------------
---------C----K-------------------------------HS------------
-------FCWN-------C-----------------L-----------------------
-----------
>Bra013417
--------------CSIC------C--------EDR------------LSE---------
----------MML------------T---LK------C---T-H-KFC-------SHC--
----------MKT-YVEGKVN---------SSEV-P-----IRCPQ-L------Q-C--K
------H---------HLS-ST-----------ECK-TF----------------L----
----PV---------T-----SFTSFEEANL-RSTN------N-G-----------K-V-
-------Y----C------PY-P-NC-------SF-----------LLDPRECLSSASAS
SSSS--------SMSE------------------------------------------NS
CC-------------------VKCP----------L--CERFVCV---------------
-----------DC----GV--P-W-HDSMSC----------------------EEFQI--
----LPVD-------------------------ERY------------P-----D-----
------D--I--------TLH--R---LARYKRW-KR-----------CPPCRI-----M
IAL---A---Q---------G-CT----HMT---C-----R-------------------
---------C----G-------------------------------HE------------
-------FCYC-------C-----------------G-----------------------
-----------
>Bra000504
--------------CSIC------I--------DDN----IS------AIQ---------
----------M-F----------S-V---DI------C---G-H-RFC-------SEC--
----------VKR-YIEAKLL---------EGNR-------LTCPH-D------G-C--H
------L---------ELR-YQ-----------SCV-NL----------------L----
----TD---------E-----LKKIWKQRII-EELI------P-V--M--------E-R-
------VY----C------PN-P-RC-------SA-----------LMS----------V
KELS----I---IKST------------------------------------------EE
SGVR-----------------KLCV----------K--CREPFCI---------------
-----------NC----KV--T-W-HKNISC----------------------DNYKI--
----L----------------------------HPN------------S---VAN-----
------D--S--------KLE--A---LANKNMW-RQ-----------CTKCQN-----M
IEL---S---E---------G-CA----TVQ---C-----R-------------------
---------C----G-------------------------------HS------------
-------FCYR-------C-----------------G-----------------------
-----------
>Bra007801
--------------CAIC------L--------EET-----D------AGR---------
----------M-F----------S-T---EQ------C---L-H-RHC-------FSC--
----------VKQ-YVEVKLL---------SGIV-------PTCLG-E------G-C--K
------L---------ELT-LE-----------SCS-KI----------------L----
----TP---------R-----VTEMWKRKMK-EDSI------P-A--A--------E-R-
------IY----C------PY-P-NC-------AM-----------LMS----------K
SDLS----S---HADQ------------------------------------------SK
V--------------------QECV----------K--CRGHFCI---------------
-----------DC----KV--PS--HTDMSC----------------------DEYKK--
----L----------------------------HPD------------P-----------
------------------LVD--ELKSLANDNKW-RQ-----------CVKCRH-----M
IEL---S---H---------G-CN----HMT---C-----R-------------------
---------C----G-------------------------------YE------------
-------FCYK-------C-----------------G-----------------------
-----------
>Bra007755
------------------------------------------------------------
------------------------------------------------------------
----------MRS-----------------------------------------------
------------------------------------------------------------
--------------------------------------------------------K-R-
F------Y----C------PY-K-DC-------SA-----------LVF----------L
DEGQ--------DGGN------------------------------------------LK
E--------------------SECP----------H--CNRMVCA---------------
-----------AC---GTQ----W-HPEITC----------------------EEFQK--
---LA----DN----------------------ERG------------R-----D-----
------D--I--------LLK--K---MAESHKW-AR-----------CPSCKF-----Y
IEK---S---Q---------G-CL----YMK---C-----R-------------------
---------C----G-------------------------------LA------------
-------FCYN-------C-----------------G-----------------------
-----------
>Bra015067
--------------CGIC------F--------DTD----FN------AEQ---------
----------M-F----------C-V---AS------C---G-H-EFC-------VEC--
----------VKR-HIEVRVF---------EGDV---H---IRCPCYY------Y-C--K
------S---------KLT-FE-----------SCV-HL----------------L----
----TP---------K-----LRAIWIQSLE-EESV------P-A--I--------E-R-
------VY----C------PN-P-KC-------ST-----------LMS----------K
TRLS----K---QEDG------------------------------------------SM
---------------------RCCF----------K--CWEPFCI---------------
-----------DC----KA--P-W-HKNLSC----------------------EDYKR--
---LC---PIL-------------------------------------T-----E-----
------D--V--------VLN--V---LANQKNW-RQ-----------CNNCKH-----L
IER---S---G---------G-CD----RVI---C-----R-------------------
---------C----G-------------------------------FS------------
-------FCYT-------C-----------------G-----------------------
-----------
>Bra028646
---------------------------------DNL----VS------------------
----------TPF------------------------C---S-H-KFS-------RDC--
----------WRD-YLSKTLK------KKKKKED-ERVLS-ISCLS-Q------D-C--V
------A---------SVG-PG-----------TVE-KL----------------G----
----EP---------------VKEMYERYLL-ASFM------E-S-NKETI-----K-R-
------------C---------P-DC------DDY-----------AIK---------RH
DEVP----S---EDFD--------------------------------------------
---------------------VVCL-------------CGHIFCW---------------
-----------SC--QLES------HRPVTC----------------------NNASF--
----W----------------------------LNE------------------------
------------------LLY--KSRNLARTAKRIKH-----------CPECYS-----L
VEN---H---D---------G-------VWK---C-------------------------
----------------------------------------------TD------------
------------------C-----------------------------------------
-----------
>Bra018584
--------------CPAC------Y--------THV----SR------PHK---------
----------L-E----------V-R---SG------C---F-H-LIC-------FTC--
----------IRD-CVSSQLA---------RGDT-------VLCPY-P------G-C--E
------N---------ELV-LE-----------DCR-GV----------------V----
----DD---------D-----ALNLIIHRKK-EKAI------P-V--L--------D-R-
V------Y----C------PK-P-SC-------NF-----------LMA-----------
---D----R---DLLA------------------------------------------ID
PRQKKSVE-------------RTCV----------E--CGLCFCK---------------
-----------KY----HV--P-W-HYKKTC----------------------DEFKK--
---------------------------------SQAYLT---------S-----D-----
------A--A--------LFE--S---LVKTQGW-IK-----------CPQCAT-----V
VQK---N---G---------G-CQ----RIS---C-----R-----H-------------
---------C----N-------------------------------HK------------
-------FCYA-------C-----------------G-----------------------
-----------
>Bra021726
--------TELT--CGIC------F--------DPY-----P-------PE---------
----------K-I----------A-S---VS------C---G-H-PFC-------TTC--
----------WTG-YISTTIN---------DGPG---CLM-LRCPD-P------S-C--L
------A---------AVG-HD-----------MVD-KL----------------A----
----SE---------E-----DKEKYNRYYL-RSYI------E-D--NRK------M-K-
-------W----C------PA-P-GC-------EY-----------AID----------F
VAGS--------GNYD--------------------------------------------
---------------------VSCL-------------CSFSFCW---------------
-----------NC---TEE--A---HRPVDC----------------------STVSK--
----W----IL----------------------KNS------------A-----E-----
------S--E--------NMN--W---ILANS---KP-----------CPRCKR-----P
IEK---N---Q---------G-CM----HMT---C-----T----PP-------------
---------C----K-------------------------------YE------------
-------FCWL-------C-----------------L-----------------------
-----------
>Bra038285
WPEETSKGKTFKETCVIC------Y--------EGI-----T------VDK---------
----------M-F----------S-V---DG------C---F-H-RFC-------FSC--
----------MKQ-HVEIKLL---------GGKT-------ATCPS-D------G-C--K
------S---------EVK-MD-----------CCA-KF----------------L----
----DP---------K-----LVEVMIQRKK-EGSI------N-V--S--------D-K-
------VY----C------PY-P-KC-------SE-----------LMAKAEVFEYTKQF
FVGT----E---QSPA--------------------------------------------
---------------------RKCM----------K--CGLFFCM---------------
-----------QC----KV--P-W-HYKDTC----------------------DDFSK--
---------------------------------SKRYQN---------A-----G-----
------D--G--------MLK--S---LAQSKRW-RQ-----------CIRCNN-----M
VEL---A---F---------G-CY----HIT---C-----R-------------------
---------C----G-------------------------------YE------------
-------FCYT-------C-----------------G-----------------------
-----------
>Cru0000025
ESALGEKPDDIEVECPIC------L--------SEV----DD------GYS---------
-------------------------L---EG------C---S-H-LFC-------KAC--
----------LLE-QFEASMR---------NFDA----FP-ILCSH-I------D-C--E
------A---------PIV-LA-----------DMR-AL----------------L----
----SQ---------Q-----KLDELFRASL-SFFV------T-S-SDGK------F-R-
-------F----C------ST-P-DC-------PS-----------IYR----------V
AGSQ----E---SGEP--------------------------------------------
---------------------FICG----------A--CNAETCT---------------
-----------RC--HLEY------HPLITC----------------------ERYKQ--
----F----------------------------KEN------------P-----------
------D--L--------SLK--D---WAKGKDV-KE-----------CPICKS-----T
IEK---S---F---------G-CN----HLQ---C-----R-------------------
---------C----G-------------------------------KH------------
-------ICWT-------C-----------------------------------------
-----------
>Cru0002648
--------------CGIC------F--------ESY-----P------QGE---------
-------------------------I---ER---VS-C---G-H-PYC-------KTC--
----------WTG-YITTKIE---------DGSR---CLR-IVCPE-P------S-C--P
------A---------AVG-QE-----------LID-KV----------------A----
----EK---------E-----DKDKYDRYLL-RSYV------E-E-----------G-K-
---K-FKW----C------PS-P-RC-------EY-----------AVD----------F
HGSS----T---SND---------------------------------------------
---------------------VSCM----------R--SFRFFY----------------
-----------NC--CEDA------HTPMDC----------------------DTVEK--
----W---LLK----------------------NRD------------------E-----
------S--E--------NTN--W---ILAKT---KP-----------CPKCKR-----P
IEK---N---N---------G-CN----HML---C-----TAP-----------------
---------C----H-------------------------------LH------------
-------FCWA-------C-----------------L-----------------------
-----------
>Cru0003823
--------------ATLS---------------DGT-----N------GDY---------
----------F-V----------S-T---PF------C---S-H-KFS-------KTC--
----------WSE-YLTDALE---K-----NKEE-G-GLI-ISCLN-Q------D-C--V
------A---------PVG-PD-----------TIG-KL----------------S----
----EP---------------VKDMYEGYLM-KSFV------E-G-HKAT------I-K-
-------W----C------PE-S-GC-------QY-----------AIV----------L
QEDT----E---VDFG--------------------------------------------
---------------------VVCL-------------CGHTFCW---------------
-----------TC---GLE--S---HRPVTC----------------------KKASI--
----W----CKYL--------------------LDH------------S-----R-----
------------------SVA--W---INSNT---NP-----------CPNCSS-----P
VQQ---N---G---------DPAY----RLI--EC-----I-------------------
---------C----E-------------------------------HK------------
-------FCWV-------C-----------------L-----------------------
--------RTE
>Cru0004437
--------HSSQMSCDVC------I--------EDV-----P------GDQ---------
-----------------------MTR---MD------C---G-H-CYC-------NDC--
----------WTE-HFTVQIN---------EGQS-----KRIRCMA-H------Q-C--N
------A---------ICD-ED-----------IVR-NL----------------V----
SKRRPD---------------LAEKFDRFLL-ESYI------E-D-----------N-K-
---M-VKW----C------PSTP-HC-------GN-----------AIR----------A
EDDK--------LCE---------------------------------------------
---------------------VECS-------------CGLQFCF---------------
-----------SC--LCQA------HSPCSC----------------------LMWEL--
----W----------------------------RKK------------C----RD-----
------E-SE--------TIN--W---ITVHT---KL-----------CPKCYK-----P
VEK---N---G---------G-CN----LVR---C-----I-------------------
---------C----G-------------------------------QC------------
-------FCWL-------C-----------------G-----------------------
---------GA
>Cru0004534
--------------CSIC------C--------EDR------------QSE---------
----------MML------------T---LK------C---S-H-EFC-------SHC--
----------MKT-YVEGKVQ---------SSEV-P-----IRCPQ-V------Q-C--K
------H---------YLL-AT-----------ECK-SF----------------L----
----PV---------T-----TFKLFEEANM-RSKN------N-G---------------
-----KIY----C------PY-P-NC-------SF-----------LLDPQECLSSGRAS
SSSS--------TQSE------------------------------------------NS
CC-------------------VECP----------V--CERFVCV---------------
-----------DC----GV--P-W-HASMSC----------------------EEFQI--
----LPVD-------------------------ERY------------P-----------
------D-DI--------TLY--R---LARYKRW-RR-----------CQQCRI-----M
IEL---A---Q---------G-CN----HMT---C-----R-------------------
---------C----G-------------------------------HE------------
-------FCYS-------C-----------------G-----------------------
-----------
>Cru0007454
---------PQREVCTVC------F--------EET----DP-------EL---------
----------MFF------------N---EE------C---F-H-RHC-------FSC--
----------VKQ-YVEVKLS---------MGAL-------PTCLE-Y------G-C--K
------S---------ELN-LE-----------NCS-MV----------------L----
----TP---------K-----LIEMWKQKIE-DDLI------P-A-----------A-D-
-----KIY----C------PY-P-TC-------SV-----------LMS----------K
TEIS--------SEAG------------------------------------------QS
NV-------------------RSCI----------K--CYGLFCI---------------
-----------DC----KV--P-W-HSDLSC----------------------DEFKK--
----L----------------------------HPE------------------------
---------L--------LIDEMKLLSLANDNMW-RQ-----------CDRCKL-----L
IER---D---H---------G-CC----HMT---C-----K-------------------
---------C----K-------------------------------YE------------
-------FCYK-------C-----------------G-----------------------
-----------
>Cru0008458
DEKRHDSFLQSLHECSIC------F--------SES----AG------IDF---------
------------V------------K---LP------C---E-H-FFC-------LKC--
----------MKT-YTDIHVS---------EGTV---NK--LKCPE-S------K-C--G
------E---------IVP-PG-----------ILK-RL----------------L----
----GD---------E-----AYERWETLML-QKTL------E-S-----------M-T-
---D-VAY----C---------P-RC-------ET-----------PCI----------E
DEEQ----L---------------------------------------------------
---------------------ALCF----------K--CYFSFCT---------------
-----------LC--KEKR------HVGVAC--MS------------------PELRL--
--QIL----------------------------QER------------QGSSRLG-----
------E--EQRRKEK-EMIN--EIMSVKTILKSAKQ-----------CPSCKI-----A
ISR---T---G---------G-CN----KMV---C----NN-------------------
---------C----G-------------------------------QY------------
-------FCYR-------C-----------------------------------------
-----------
>Cru0012456
--------RELK--CGIC------F--------ESY-----P------LED---------
----------I-V------------S---VS------C---G-H-PFC-------TSC--
----------WTG-YLHTTIS---------DGPG---CLM-LKCPE-P------A-C--L
------A---------AVG-QD-----------MFD-KL----------------S----
----SK---------E-----DKEKYYRYFL-RSYV------E-D--NRK------M-K-
-------W----C------PA-P-GC-------EH-----------AID----------F
DAGS--------GSYD--------------------------------------------
---------------------VSCF-------------CSHSFCW---------------
-----------NC---TEE--A---HRPVDC----------------------DTVAK--
----W----IL----------------------KNS------------A-----E-----
------S--E--------NMN--W---ILANS---KP-----------CPKCKR-----P
IEK---N---H---------G-CM----HMT---C-----T----SP-------------
---------C----K-------------------------------YE------------
-------FCWL-------C-----------------L-----------------------
-----------
>Cru0012737
EGKRRDSFLRGFHECVIC------F--------SEY----AG------FDF---------
------------V------------K---LP------C---Q-H-FFC-------MKC--
----------MKI-YAKGIVK---------K----------LQCPD-S------E-C--G
------E---------IVP-PG-----------ILK-KL----------------M----
----SD---------E-----AFESWETLMMQKTPE------S-M-----------T-R-
-----ITY----C---------P-RC-------GT-----------QCI----------E
DEDQ----L---------------------------------------------------
---------------------ALCS----------K--CHFSFCT---------------
-----------LC--KGKR------HVGVACMS--------------------QERKL--
--QIL----------------------------QDRQGYALLGVEQRRK-----------
------D-QE--------IIN--EIMSVKVIMESAKQ-----------CPSCNI-----A
ISK---T---G---------G-CN----KML---C----NN-------------------
---------C----G-------------------------------EY------------
-------FCYR-------C-----------------------------------------
----------N
>Cru0016351
--------------CNIC------M--------DEK----PS------SDI---------
------------F----------RGT---TN------C---T-H-SYC-------TDC--
----------TVR-YVATKIK---------ENAA-R-----IKCPD-V------E-C--T
------S---------LIE-PY-----------ACR-DL----------------I----
----PK---------D-----VFDRWEKILC-ESLI--------------------S-S-
-------WEKFYC------PF-K-DC-------SG-----------MMV----------N
DGGG--------DANV------------------------------------------TQ
---------------------TECP----------S--CHRLFCV---------------
-----------QC----KV--A-W-HAGIGC----------------------EEFQR--
----F----------------------------GNA------------KKKSSDE-----
------E-DA--------LLI--Q---MAKNKQW-RR-----------CPRCKY-----Y
VDK---V---D---------G-CL----HIN---C-----R-------------------
---------C----G-------------------------------FQ------------
-------FCYG-------C-----------------G-----------------------
-----------
>Cru0017449
----------QRKTCSTC------F--------KND----EH------------------
----------M-F----------S-V---DS------C---D-H-QFC-------MKC--
----------VKG-HIEAGLL---------EGSE-------MRCPN--------NQC--E
------S---------ELT-LT-----------SCA-NL----------------L----
----TQ---------E-----LREIWEQRIKSEETV---LVVE-T-----------V-R-
------------C------PN-P-KC-------SA-----------LMS----------K
TGDG----T---------------------------------------------------
---------------------MRCC----------YK-CRKPFCI---------------
-----------NC----KV--E-W-HSNMSC----------------------EEYKR--
----L----------------------------GLK------------------------
------------------RLG------LNHTTTMLRA-----------CRECKN-----V
IEL---P---K---------NRVE----VIT---C-----R-------------------
---------C----G-------------------------------YE------------
-------FCYT-------C-----------------------------------------
-----------
>Cru0018406
----------ET--CLVC------Y--------GNV----SP-------ND---------
----------K-F----------E-V---QG------C---F-H-RIC-------VTC--
----------MRKPFSSEQIL---------RGNT-------AICPY-P------D-C--E
------N---------DLV-PE-----------DCR-GF----------------A----
----DD---------N-----AITIMIQRKK-EKAI------P-V--K--------D-R-
V------Y----C------PN-P-CC-------SF-----------LMS-----------
---D----L---DLNS------------------------------------------HL
GNNNPRQLSEA----------RKCK----------E--CGLSFCK---------------
-----------KC----HV--P-W-HHKKTC----------------------DEFKN--
---------------------------------SESYLK---------S-----D-----
------A--A--------LLE--S---FVKTQGW-KK-----------CPQCQS-----I
VQH-------G---------GGCI----QMT---C-----R-----H-------------
---------C----K-------------------------------HE------------
-------FCYT-------C-----------------------------------------
-----------
>Cru0018509
--------------CDIC------M--------EDD----LP------------------
-----------------------SDV---MT---RMEC---G-H-SFC-------NGC--
----------WKE-HFIVRIN---------EGES-----KRIKCMA-H------K-C--N
------A---------ICD-ED-----------VVR-RL----------------V----
----SP---------E-----LAKKFERFLI-ESYV------E-D-----------N-R-
---M-VKW----C------PSTP-HC-------GN-----------AIR----------K
IKDD--------DGE---------------------------------------------
---------------------VECL-------------CGLQFCF---------------
-----------SC---LSE--S---HSPCSC----------------------LMWKL--
----W----------------------------TKK------------C----AD-----
------E-SE--------TVN--W---ITVNT---KL-----------CPKCTK-----P
ISK---S---E---------G-CN----LMT---C-----K-------------------
---------C----G-------------------------------QH------------
-------FCWL-------C-----------------G-----------------------
---------EA
>Cru0018580
------TTATFD--CEIC------V--------ESK-----S------IIE---------
----------T-F----------R-I---SG------C---S-H-FYC-------SDC--
----------VSK-YIAARLQ---------DNVL---S---IECPV-S------G-C--T
------G---------RLE-PD-----------HCR-QI----------------L----
----PR---------E-----VFDRWGDALC-EAVV------M-R--S--------K-R-
I------Y----C------PY-K-DC-------SA-----------LLF----------L
EESE----K---NMKD--------------------------------------------
---------------------AECP----------H--CHRMVCV---------------
-----------EC---GTK----W-HPEITC----------------------EEFQK--
----L----------------------------EENERG---------R-----D-----
------D--I--------LLA--K---MAKNKKW-KR-----------CPSCKF-----Y
IEK---S---Q---------G-CL----YMK---C-----R-------------------
---------C----G-------------------------------LG------------
-------FCYN-------C-----------------G-----------------------
-----------
>Cru0018729
-------IRMSSMTCSIC------L--------NNN----FK------AED---------
----------I-L---------IS-S---LL------C---G-H-RFC-------KEC--
----------VKR-YIEVKLL---------QGGV-------PRCPY-Y------Q-C--E
------S---------TLT-LS-----------SCA-SL----------------L----
---ITP---------R-----LQEMWEERIK-EESI------P-M--A--------D-R-
------VY----C------PN-T-NC-------SS-----------LMS----------K
TELS----K---YTIQ------------------------------------------GW
---------------------CCCV----------K--CTIPFCI---------------
-----------NC----KV--P-W-HDNMSC----------------------NDYKR--
----L---MGT----------------------NLT------------T-----E-----
------D--R--------KLN--L---LANRLMW-RQ-----------CEKCKH-----M
IER---S---E---------G-CI----HVT---C-----R-------------------
------------------------------------------------------------
-------FHHH-------I-----------------L-----------------------
-----------
>Cru0018731
WREEASTGTTFKETCVIC------F--------EGI-----T------VDK---------
----------MFS------------V---DD------C---F-H-RFC-------FSC--
----------MKQ-HVEVKIL---------GGQT-------ANCPS-E------G-C--K
------S---------EVK-IE-----------CCA-KF----------------L----
----DP---------K-----LVGVMIQRKK-EGSI------N-V-----------A-D-
-----KVY----C------PI-P-TC-------SE-----------LMV----------K
SEVL-EYTKQYFVSAE------------------------------------------ES
KA-------------------RKCM----------K--CGQFFCT---------------
-----------QC----KV--P-W-HYGVSC----------------------SDFCK--
---------------------------------SKA------------YLNAGDG-----
------------------LLK--S---LAHSKKW-RQ-----------CTKCNV-----T
VEL---L---F---------G-CY----HIT---C-----R-------------------
---------C----G-------------------------------YE------------
-------FCYT-------C-----------------G-----------------------
-----------
>Cru0018743
--------------CVIC------F--------KDD----FK------PED---------
----------M-F----------S-I---DL------C---G-H-HFC-------VEC--
----------MKQ-HISVRLL---------EGSE-------MRCPN-Y------Q-C--R
-HYYCTS---------KLT-HE-----------SCA-NL----------------L----
----TP---------E-----LREMWELRIK-KETV------P-V--A--------D-K-
------VY----C------PN-P-RC-------SA-----------LIS----------K
TGDG----V---R-----------------------------------------------
---------------------RWCT----------K--CGKHFCI---------------
-----------NC----KV--Q-W-HKKKSC----------------------EEYKK--
----L----------------------------GPN------------P-----N-----
------------------TTR--M---L-------RK-----------CSKCQY-----M
FKL---R---K---------DNID----AVT---C-----S-------------------
---------C----G-------------------------------YK------------
-------FCYT-------C-----------------G-----------------------
-----------
>Cru0018931
EKTRRVKKTKKMMKCDIC------M--------DED------------LSK---------
------------Y------------A---MT---RMEC---G-H-RFC-------NDC--
----------WKG-HYTVKIN---------EGES-----KRIRCMA-H------K-C--N
------T---------ICD-ED-----------VVR-RL----------------V----
----SP---------E-----LAEKFDRFLV-ESYV------E-D-----------N-K-
---M-VKW----C------PSTP-HC-------GN-----------AIQ----------K
IKDD--------DGE---------------------------------------------
---------------------VECL-------------CGLQFCF---------------
-----------SC---LSE--S---HSPCSC----------------------LMWKL--
----W----------------------------TKK------------C----AD-----
------E-SE--------TVN--W---ITVHT---KL-----------CPKCSK-----P
VQK---R---D---------G-CN----HMT---C-----I-------------------
---------C----G-------------------------------QY------------
-------FCWL-------C-----------------G-----------------------
---------GA
>Cru0018980
DPPKQAKTTTPKLTCHIC------F--------DDA----ID------TDK---------
----------M-F----------T-V---DK------C---R-H-RLC-------FEC--
----------LKK-YIEVRLL---------KGSV-------VRCPY-Y------R-C--K
------S---------KLI-FE-----------SCK-HI----------------L----
----KH---------E-----QRVMWLKRKK-DDSI------P-V--T--------K-R-
------IY----C------PN-P-RC-------SA-----------LMS----------E
TELS----K---STGG------------------------------------------GE
AR-------------------RLCL----------K--CRELFCI---------------
-----------NC----KV--S-W-HSNLSC----------------------QAYK---
----W----LHP---------------------YPT------------E-----N-----
------D--R--------KIM--S---LANQKEW-RR-----------CGKCQH-----M
IER---S---S---------G-CV----QVR---C-----R-------------------
---------C----G-------------------------------YK------------
-------FCYR-------C-----------------G-----------------------
-----------
>Cru0019096
-------IRMSSMTCSIC------L--------NNN----FK------AED---------
----------I-L---------IS-S---LL------C---G-H-RFC-------KEC--
----------VKR-YIEVKLL---------EGAV-------PRCPY-Y------Q-C--K
------S---------MLT-LS-----------SCA-SL----------------L----
---ITP---------R-----LQEMWEERIK-EESI------P-M--A--------D-R-
------VY----C------PN-T-NC-------SC-----------LMS----------K
TELS----K---YTIQ------------------------------------------GW
---------------------CCCV----------K--CTIPFCI---------------
-----------NC----KV--P-W-HDNMSC----------------------NDYKR--
----L---MGT----------------------NLT------------T-----E-----
------D--R--------KLK--L---LANRLMW-RQ-----------CEKCKH-----M
IER---S---E---------G-CI----HVT---C-----R-------------------
------------------------------------------------------------
-------FRNH-------T-----------------T-----------------------
-----------
>Cru0019111
--------------CTIC------L--------DDN----ID------TNQ---------
----------M-F----------C-V---EK------C---R-H-EFC-------SKC--
----------VER-HIEVRLL---------EGSV-------IRCPA-Y------R-C--K
------S---------KLT-WR-----------SCA-HL----------------L----
----TP---------K-----LKKMWQERIK-EDKI------P-I--K--------N-R-
V------Y----C------PN-P-RC-------SA-----------LMS----------N
ELSK----S---AKIW------------------------------------------RY
LSISTKEARVR----------RQCF----------E--CGQLLCI---------------
-----------KC----KV--P-W-HSDLSC----------------------NDYKR--
----L----GP----------------------NPT------------E-----D-----
------D--I--------KLK--A---LANKQLW-RQ-----------CGNCQE-----M
IER---S---E---------G-CI----KVT---C-----R-------------------
---------C----G-------------------------------HK------------
-------FCYQ-------C-----------------G-----------------------
-----------
>Cru0019116
--------------CTIC------L--------NDN----ID------INQ---------
----------M-F----------C-V---EK------C---R-H-EFC-------SKC--
----------VRR-HIEVRLP---------EGSV-------IRCPA-Y------R-C--K
------S---------ELT-CE-----------SCA-NL----------------L----
----TP---------K-----LIKMWQERIKDDSIP------I-N-----------E-R-
------VY----C------PN-P-RC-------SA-----------LMS----------L
DELS----K---PVKE------------------------------------------DE
VR-------------------RKCF----------E--CNQLLCI---------------
-----------KC----KV--P-W-HIDLSC----------------------GDYKR--
----L----------------------------GPN------------P-----------
------------------NVNDMKFKGLANRKRW-RE-----------CGKCER-----T
IEL---S---E---------G-CI----KVT---C-----I-------------------
---------C----G-------------------------------HK------------
-------FCYQ-------C-----------------G-----------------------
-----------
>Cru0019283
-------IR-RSMTCSIC------F--------NNN----FK------AED---------
----------I-F----------S-S---FL------C---S-H-RFC-------KKC--
----------VKR-YIEVKLL---------EGGV-------PRCPY-Y------Q-C--E
------S---------MLT-LS-----------SCA-SL----------------V----
---ITP---------R-----LQEMWEERIK-EESV------P-M--A--------D-R-
------VY----C------PN-T-NC-------SS-----------LMS----------K
TELS----K---SIKQ------------------------------------------G-
-----------------------CV----------K--CTMPFCI---------------
-----------NC----KV--P-W-HDNMSC----------------------NEYKR--
----L---MGT----------------------NLT------------T-----E-----
------D--K--------KLN--L---LANRMMW-RQ-----------CGKCKH-----M
IER---S---E---------G-CI----HVT---C-----R-------------------
---------C----G-------------------------------YS------------
-------FCYT-------C-----------------G-----------------------
-----------
>Cru0019377
--------------FDLA------M--------EII----TG------AEK---------
----------K-M----------ISV---DS------C---G-H-KFG-------TGY--
----------MKK-HIELKLN---------QGDV-------PSCPR-P------D-C--T
------S---------NLD-LT-----------SCV-HL----------------L----
----TP---------K-----LKVLWEQRVKEESVA------V-C-----------D-R-
------FH----C------PN-P-SC-------WA-----------LMS----------K
TELL----ESSEDGVK--------------------------------------------
---------------------RRCY----------K--CLQDFCI---------------
-----------NC---KDL----W-HYKLSC----------------------EEYKE--
---------------------------------RSS------------Q-----K-----
------A--S--------TTV--W-----------RQ-----------CGSCQH-----K
IKL---S---K---------E-SN----TVT---C-----R-------------------
---------C----G-------------------------------YT------------
-------FCYK-------C-----------------G-----------------------
-----------
>Cru0020067
--------GELD--CGIC------F--------ETF-----L-------SD---------
----------K-L----------H-A---AA------C---G-H-PFC-------ESC--
----------WEG-YITTAIN---------DGPG---CLT-LRCPD-P------S-C--R
------A---------AVG-QD-----------MIN-LL----------------A----
----PE---------K-----DRQKYTSYFV-RSYV------E-D--NRK------T-K-
-------W----C------PA-P-GC-------DY-----------AVN----------F
VVGS--------GNYD--------------------------------------------
---------------------VNCR-------------CCYSFCW---------------
-----------NC---AEE--A---HRPVDC----------------------DTVSK--
----W----IL----------------------KNS------------A-----E-----
------S--E--------NMN--W---ILANS---KP-----------CPKCKR-----P
IEK---N---Q---------G-CM----HIT---C-----T----PP-------------
---------C----K-------------------------------FE------------
-------FCWL-------C-----------------L-----------------------
-----------
>Cru0022964
---------NVE--CGIC------F--------ESY-----P-------PG---------
----------E-I----------E-R---VS------C---G-H-PYC-------KTC--
----------WTG-YITTKIE---------DGSG---CLR-IVCPE-P------S-C--P
------A---------AVG-QD-----------LID-KV----------------A----
----EK---------E-----DKDKYNRYLL-RSYV------E-E--GKK------I-K-
-------W----C------PS-P-GC-------EY-----------AVD----------F
HGSS--------TSND--------------------------------------------
---------------------VSCL-------------CSFRFCY---------------
-----------NC---CED--A---HTPVDC----------------------DTVEK--
----W----LL----------------------KNR------------D-----E-----
------S--E--------NTN--W---ILAKT---KP-----------CPKCKR-----L
IEK---N---N---------G-CN----HMS---C-----T----AP-------------
---------C----H-------------------------------LH------------
-------FCWA-------C-----------------L-----------------------
-----------
>Cru0024561
-----DVKAEQGRVCGIC------L--------EET-----D------EER---------
----------MFF------------T---DK------C---L-H-RHC-------YSC--
----------VKQ-HVEVKLL---------SGIE-------PTCLE-Y------G-C--K
------F---------VLT-LE-----------SCS-KV----------------L----
----TA---------K-----LIDMWKHKMK-EDSV------PAA-----------E-K-
------IY----C------PY-P-SC-------SM-----------LMS----------K
TELSSHEDE---QSNV--------------------------------------------
---------------------RSCI----------K--CCGLFCI---------------
-----------DC----KV--PS--HTDLSC----------------------EDYKK--
----L----------------------------HPD------------P---LVD-----
------D--L--------KLQ--S---LANNNMW-RQ-----------CVKCRH-----L
IEL---S---S---------G-CN----HMT---C-----R-------------------
---------C----G-------------------------------YE------------
-------FCYQ-------C-----------------G-----------------------
-----------
>Cru0024685
-------KAEQEGVCGIC------L--------EET------------NEE---------
----------RMF----------------ST----DIC---P-H-RHC-------FSC--
----------VKK-HVEVKLL---------SGIE-------PTCLE-Y------G-C--K
------F---------VLT-LK-----------SCS-KV----------------L----
----TS---------K-----LIDMWKHKMY-EDSI------PAS-----------E-K-
------IY----C------PY-P-SC-------ST-----------LMS----------K
SALS----SEADQPNV--------------------------------------------
---------------------RSCV----------K--CCGLFCI---------------
-----------DC----KV--PS--HTDLSC----------------------DDYKK--
----L----------------------------HPD------------P---LVD-----
------D--L--------KLQ--S---LANNNMW-RQ-----------CIKCRH-----M
IEL---S---S---------G-CN----HMT---C-----R-------------------
---------C----G-------------------------------YE------------
-------FCYQ-------C-----------------G-----------------------
-----------
>Cru0024959
-------STRRTFDCEIC------V--------ERK-----P------KSE---------
----------S-F----------R-I---NG------C---S-H-SYC-------NDC--
----------VSK-YIAAKLQ---D-----NILS-------IKCPV-S------G-C--S
------G---------VLE-PD-----------QCR-LI----------------L----
----PR---------E-----VFDRWGDALC-EAVI------M-A-GS--------T-R-
F------Y----C------PY-K-DC-------SA-----------LVF----------L
DESG----E---KINE--------------------------------------------
---------------------SECP----------H--CHRMVCV---------------
-----------KC---GTK----W-HPDITC----------------------EEFQK--
---LA----EN----------------------ERG------------R-----D-----
------D--I--------LLK--K---MAEGKKW-RR-----------CPSCKF-----Y
IEK---S---E---------G-CL----YMM---C-----R-------------------
---------C----G-------------------------------LA------------
-------FCYN-------C-----------------G-----------------------
-----------
>Cru0024962
--------------CPIC------Y--------GDF-----E------SDM---------
----------M-F----------Q-V---SG------C---F-H-LFC-------NVC--
----------MKE-VLRNTLV---------RGKT-------AVCPM-E------D-C--N
------S---------EIK-RE-----------ACG-GI----------------L----
----DP---------E-----QLRLIDQRKI-ESEI------D-I--A--------D-R-
------VY----C------PN-P-TC-------SA-----------LMA----------K
QKLL----K---HTEE------------------------------------------SF
LGAVQLGA-------------RKCM----------V--CGTLFCI---------------
-----------NC---NFD----W-HDNMTC----------------------DEFRK--
---TQ---AYL----------------------TSD------------H-----A-----
------------------KFE--S---VAESEGL-KK-----------CRVCST-----I
IER---A---Y---------G-CN----YMI---C-----R-------------------
---------C----K-------------------------------HE------------
-------FCYA-------C-----------------G-----------------------
-----------
>Cru0025051
--------------CVIC------L--------EER-----D------AER---------
----------M-F----------C-T---EG------C---S-H-RHC-------FSC--
----------VKQ-YVEVKLL---------NGKF-------PTCLA-Y------G-C--M
------F---------ELT-LE-----------SCI-KV----------------L----
----TP---------N-----LIELWKQRTK-EDSI------P-A--T--------E-R-
------IY----C------PY-P-NC-------SV-----------LMS----------L
TELS----R---SADD------------------------------------------ET
SYQSSV---------------RECV----------K--CRGLFCI---------------
-----------DC----KV--P-S-HSNLSC----------------------DDYKK--
---------------------------------LHG------------D-----Q-----
------N--LVDVL----KLN--S---LASYNMW-RQ-----------CVKCRH-----L
IEL---S---H---------G-CN----HMT---C-----R-------------------
---------C----G-------------------------------YE------------
-------FCYN-------C-----------------G-----------------------
-----------
>Cru0025138
--------------CSIC------M--------NDD----IN------ADH---------
----------M-F----------G-N---EL------C---G-H-KFC-------SDC--
----------VRS-HIEVKLA---------MSSS-------VTCPG-Y------K-C--N
------S---------RLS-YR-----------LCV-NI----------------L----
----TP---------E-----LKEKWEQKIK-DDSI------P-V--T--------N-R-
------GY----C------PN-P-RC-------ST-----------LMS----------E
TELS--------GQFG------------------------------------------FR
---------------------QYCV----------K--CNEPFCI---------------
-----------NC----KV--P-W-HSNLSC----------------------NQYNR--
----L----------------------------HPN------------Q-----T-----
----VND--I--------LLM--E---LVNEKRW-RQ-----------CRKCQH-----M
IEL---S---E---------G-CS----SLI---C-----R-------------------
---------C----G-------------------------------HK------------
-------FCYD-------C-----------------G-----------------------
-----------
>Cru0025284
--------------CVVC------H--------DDT------------DRR---------
------------F----------FTN---DA------C---L-H-RHC-------FTC--
----------VSI-LVEVELL---------EGDL-------PTCLE-H------G-C--K
------S---------QIS-PE-----------SCI-QV----------------V----
----RP---------N-----LIGMWKRRIEEESIP------A-A-----------E-R-
------IY----C------PY-P-RC-------SM-----------LMS------RTELF
IEGD----Q---SNVV--------------------------------------------
---------------------RACV----------K--CRGLFCV---------------
-----------EC----KV--P-W-HPDMSC----------------------ADYKK--
----L----------------------------FPE------------A----LD-----
------D--L--------KVK--S---MANEYKW-RQ-----------CVRCGF-----V
IER---I---D---------G-CI----HMK---C-----K-------------------
---------C----H-------------------------------FE------------
-------FCYI-------C-----------------G-----------------------
-----------
>Cru0025372
--------------CGIC------F--------ESY----TS------GEI---------
-----------------------A-R---VS------C---G-H-PYC-------ITC--
----------WAG-YITTKIE---------SGPG---CLR-IKCPE-P------S-C--S
------A---------AVG-QD-----------LIV-KV----------------S----
----KV---------E-----DKEKYYRYLL-RSYV------E-E--N--------V-G-
R----IKW----C------PS-P-GC-------EC-----------AID----------Y
GDGG----T---GSSE------------------------------------------TS
SYD------------------ITCL-------------CSQSFCW---------------
-----------NC----SELDA---HSPVDC----------------------ETVLK--
----W----------------------------TSK------------N-----E-----
------D--ESG------NRD--W---IVANS---KP-----------CPKCNR-----P
IEK---N---D---------G-CN----HMT---C-----S----SP-------------
---------C----K-------------------------------HQ------------
-------FCWI-------C-----------------L-----------------------
-----------
>Cru0025393
--------------CEIC------V--------ERK-----P------KIE---------
----------S-F----------R-I---NE------C---S-H-SYC-------NDC--
----------VSK-YIAARLQ---------DNIL---S---IKCPV-S------G-C--P
------G---------QLE-PD-----------QCR-LI----------------L----
----PG---------E-----VFDRWGDALC-EAVI------T-A-GS--------T-R-
F------Y----C------PY-K-DC-------SA-----------LVY----------M
DEKI----K---E-----------------------------------------------
---------------------SECP----------H--CHRMVCV---------------
-----------EC---GTK----W-HAEITC----------------------EEFQK--
----L---GEN----------------------ERE------------R-----D-----
------D--I--------LLK--K---MAESKKW-KR-----------CPNCKF-----Y
VQK---T---R---------G-CS----TVI---C-----R-------------------
---------C----G-------------------------------LP------------
-------FCYK-------C-----------------G-----------------------
-----------
>Cru0025598
--------------CSIC------F--------EDV-----N------ADE---------
----------M-F----------L-V---HT------C---H-H-MFC-------SEC--
----------VKN-HIEVRLA---------EGYM-------MTCPQ-Y------K-C--K
------T---------KLV-YN-----------DCV-NI----------------L----
----TP---------K-----VKEMWEQRNI-EESI------P-V--T--------D-R-
------VY----C------PN-P-TC-------SA-----------LMS----------V
TNFS----Q---LNEV------------------------------------------K-
---------------------QCCV----------K--CGEFFCV---------------
-----------NC----KV--P-W-HSDLSC----------------------HGYKK--
----L----HP----------------------NPT------------E-----N-----
------D--K--------KLQ--N---LADCKRW-RQ-----------CSKCKQ-----M
IER---S---D---------G-CF----FLL---C-----R-------------------
---------C----G-------------------------------HK------------
-------FCYQ-------C-----------------G-----------------------
-----------
>Cru0026062
--------AARKEECAIC------F--------NDI----YA-------ER---------
----------M-F------------A---VD---KC-C-----H-RFC-------LQC--
----------VKQ-HVEVKLL---------HGMV-------PRCPH-D------G-C--K
------S---------ELV-ID-----------ACG-KL----------------L----
----TQ---------K-----LSKMWQQRLK-ENSI------P-V--T--------E-R-
------VY----C------PY-P-RC-------SA-----------LMS----------K
TKIS----E---AAKT------------------------------------------LL
SVYPKSGV-------------RRCV----------E--CRGLFCV---------------
-----------DC----KV--P-W-HGNLSC----------------------TEYKK--
----L----------------------------HPN------------P---PAD-----
------D--V--------KLK--S---LANNKMW-RQ-----------CGKCQH-----M
IEL---T---Q---------G-CN----HIT---C-----R-------------------
---------C----G-------------------------------HE------------
-------FCYN-------C-----------------G-----------------------
-----------
>Cru0026182
--------------CGICCKIAGEFFEFDDDGKVDA----DDVDVDVAGDD---------
----------L-I----------S-T---PF------C---A-H-KFC-------KTC--
----------WSD-YLDKNFF---------SVEE-N-KAA-IPCPQ-R------D-C--R
------G---------VVG-PD-----------TIE-KL----------------T----
----VR---------------DQEMYQKYVL-RSYR------E-E-----------N-R-
------EWKIKQC------PA-P-YC-------SY-----------EIE----------F
HRVK----E---DDEH------------------------------------------SL
N--------------------VVCL-------------CGYIFCW---------------
-----------RC-MLE----S---HRPVTC----------------------NNATD--
----W---LCG--HLK--------------------------------------------
------N--LLEESVKVSSLS--W---IDNNT---KP-----------CPHCYC-----P
MQV---DDLQW---------G--P----FVTCA-C-----S-------------------
--------------G-------------------------------R-------------
-------FCWT-------C-----------------L---IPEDAHETGY----------
-----------
>Cru0026441
-------TEYES--CPVC------Y--------GYV-----S------PSD---------
----------K-F----------E-V---QG------C---F-H-RIC-------VTC--
----------MRKPFSSEQIL---R-----GNT--------AICPY-P------D-C--E
------N---------DLV-PE-----------DCR-GF----------------A----
----DD---------N-----AITLMIQRKK-EKAI------P-V--K--------D-R-
V------Y----C------PN-P-CC-------SF-----------LMS----------D
LDLN--------SHVG------------------------------------------NN
PCQLSEE--------------RKCK----------E--CGLSFCK---------------
-----------KC----HV--P-W-HHKKTC----------------------DEFKK--
----S----ESYL--------------------KSD------------P-----A-----
------------------LLE--S---FVKTQGC-KM-----------CPQCQS-----I
IQH---G---G---------G-CM----QMT---C-----R-----N-------------
---------C----K-------------------------------HD------------
-------FCYT-------C-----------------G-----------------------
-----------
>Cru0027944
-----------SFEADVY-----EF--------DDDDDDDDDDEDNPDDDD---------
-----------------------------DGLISTPFC---S-H-KFG-------TTY--
----------WTE-YLEKNYY---------SVEK---IQTAISCPE-Q------D-C--Q
------A---------AIG-PD-----------TIE-KL---------------------
----TV---------R-----DQEMYERYIL-RSYI------E-G-----------N-N-
------VLMIKQC------PA-Q-DC-------NY-----------LIE----------F
HQEN--------HDDD------------------------------------------DD
EYSLN----------------VVCL-------------CGHIFCW---------------
-----------RC--RLES------HRPVTC----------------------NNASD--
----W----------------------------LSM------------DTTKFSD-----
------E-----------SFS------LSPTYAKTVT-----------CPHCLC-----P
VES---D---T---------KMPH----YLT---C-----V-------------------
---------C----R-------------------------------LR------------
-------FCSR-------C-----------------L-----------------------
-----------
>Cru0028650
--------------CGVC------F--------KTS----VEFYGGLVSTS---------
------------F------------------------C---S-H-KFC-------KSC--
----------WSN-YLNKDFYSVEK-----NQTA-------ISCPP-P------A-C--R
------A---------AVG-PD-----------TIE-NL----------------T----
----VP---------------DQDMYESYVM-RSYL------E-G-----------N-K-
------VLEIKQC------PA-Q-DC-------NY-----------FIV----------F
HQDN--------NDDD------------------------------------------DD
DAEDCSLN-------------VVCL-------------CGHIFCW---------------
-----------RC--MLDS------HRPVTC----------------------NNASD--
----W----------------------------LSK------------------------
------D--L--------KIL--S---TKTSTELTRPFRSIKTSTKTCCPHCNR-----A
MNL---Y-------------GKQY--FLIVT---C-----T-------------------
---------C----S-------------------------------GR------------
-------FCWK-------C-----------------------------------------
-----------
>Cpa47413
------------------------L-----------------------------------
-------------------------V---DG------C---Y-H-RYC-------FSC--
----------MKQ-HVKVKLL---------NGIV-------VTCPH-E------E-C--K
------T---------EIN-IA-----------TCG-NF----------------L----
----DP---------K-----LFEIMSQRRK-EASI------T-A--T--------E-K-
------VY----C------PY-P-RC-------SA-----------LMSKTEVLRHTNLF
RVGA----E---HSGE--------------------------------------------
---------------------RKCM----------K--CGFFFCI---------------
-----------NC----KA--P-W-HDNMTC----------------------NDYSR--
--SNS----------------------------HKR------------T-----G-----
------D--A--------MLK--S---LAKQKLW-RQ-----------CVKCSH-----M
VEL---S---E---------G-CY----HIT---C-----R-------------------
----------------------------------------------YI------------
-------DRY--------C-----------------------------------------
-----------
>Cpa_135
--------------CSIC------C--------EDK------------PAL---------
----------MMI------------K---MK------C---S-H-KFC-------SHC--
----------MRT-YVDGKVQ---------SSQV------PIRCPQ-L------K-C--K
------Y---------FIS-TT-----------ECK-SF----------------L----
----PL---------T-----SYESLERALA-EANI------FHS-----------D-K-
------MY----C------PY-P-NC-------SA-----------LLDSQECLSPSASS
SSMS--------GNSC--------------------------------------------
---------------------VECP----------V--CQRFICV---------------
-----------EC----EV--P-W-HSAMSC----------------------EEYQN--
--LPLE---------------------------ERD------------A-----S-----
------D--I--------TLH--R---LAQNKRW-KR-----------CQQCRR-----M
IEL---T---Q---------G-CY----HMT---C-----R-------------------
------------------------------------------------------------
------------------------------------------------------------
-----------
>Cpa_139
--------------CVIC------F--------EDI-----D------VEK---------
----------MFL------------V---DG------C---Y-H-RYC-------FSC--
----------MKQ-HVEVKLL---------NGIV-------VTCPH-E------E-C--K
------T---------EIN-IA-----------TCG-NF----------------L----
----DP---------K-----LVEIMSQRRK-EASI------T-A-----------T-E-
-----KVY----C------PY-P-RC-------SA-----------LMSKTEVLRHTNLF
RVGA----E---HSGE--------------------------------------------
---------------------RKCM----------K--CGFFFCI---------------
-----------NC----KA--P-W-HDNMTC----------------------NDYSR--
--SNS----------------------------HKR------------T-----G-----
------D--A--------MLK--S---LAKQKLW-RQ-----------CVKCSH-----M
VEL---S---E---------G-CY----HIT---C-----R-------------------
----------------------------------------------YI------------
-------DRY--------C-----------------D-----------------------
-----------
>Cpa_55
SVGSSEKHSDEVT-CPIC------L--------CAV----ED------GYN---------
----------LEV------------------------C---L-H-LFC-------RLC--
----------LVE-QCESAIK-------NLDSFP-------ICCTK-E------D-C--K
------A---------PFL-LT-----------DLR-SL----------------L----
----SS---------E-----KLEELFRASL-GSFV------A-A-----------S-G-
--GA-YRF----C------PS-P-DC-------PS-----------VYR----------V
ADSG----T---AGEP--------------------------------------------
---------------------FVCG----------A--CHVETCT---------------
-----------RC--HLEY------HSYISC----------------------ERYRE--
----F----------------------------KED------------P-----------
------D--S--------SLK--E---WCRGKENVKA-----------CPICGY-----T
IEK---V---E---------G-CN----HVE---C-----K-------------------
---------C----G-------------------------------KH------------
-------ICWV-------C-----------------------------------------
-----------
>Cpa_62
------TAPEFNWSMEWC------T-----------------------FGD---------
-----------------------------------------GFHYFFYILKK---KAG--
----------WTE-HFVIKIN---------EGQS----KR-IRCMA-H------K-C--N
------A---------ICD-EA-----------VIR-NL----------------V----
-SKRHP---------N-----LVEKFDRFLL-ESYI------E-D-----------N-K-
---M-VKW----C------PSTP-HC-------GN-----------AIR----------V
EDDE----F---CE----------------------------------------------
---------------------VECS-------------CGLQFCF---------------
-----------GC---LSE--A---HSPCSC----------------------LMWEL--
----W----------------------------SKK------------C-----Q-----
------D--ESE------TVN--W---ITVHT---KP-----------CPKCHK-----P
VEK---N---G---------G-CN----HVA---C-----I-------------------
---------C----G-------------------------------QA------------
-------F----------------------------------------------------
-----------
>Cpa_64
--------------CGIC------F--------ESY------------NHD---------
----------K------------IRS---AS------C---G-H-GFC-------QDC--
----------WAS-YINTAIN---------NGYG---CLN-LRCPE-P------S-C--N
------T---------TVY-PS-----------KVL-GF----------------A----
----TK---------V-----QKEKYLHYLI-QFYV------E-K-KSKT------I-K-
-------W----C------PA-I-DC-------KL-----------AIG---------LV
MVGD----N---GIHD--------------------------------------------
---------------------VSCE-------------CYHKVCW---------------
-----------HC--GHEA------HRPVDC----------------------DTMKR--
----W---MVK----------------------NKS------------------D-----
------E--G--------NMK--W---IQAFT---KP-----------CPKCLR-----P
IQK---N---E---------G-CM----HMT---C-----K----PP-------------
---------C----N-------------------------------FE------------
-------FCWL-------C-----------------L-----------------------
-----------
>Cpa_67
--------------CEIC------V--------ERK-----E------NDE---------
----------M-F----------------TG---ES-C---G-H-SFC-------REC--
----------ISR-HVAAKLE---------QRIT-----T-ITCPA-V------N-C--K
------S---------VLE-LE-----------RCR-AL----------------I----
----PK---------V-----VSDLWGDILC-EELI------N-V--S--------E-R-
------FY----C------PY-K-NC-------SA-----------LLV----------K
DVVG----E---NPEV------------------------------------------IR
E--------------------SECP----------F--CNRLFCA---------------
-----------QC----YV--P-W-HSGIEC----------------------EEFQK--
----L---NVD----------------------ERG------------S-----E-----
------D--L--------MLR--E---IATKSRW-RR-----------CTKCSF-----Y
VER---I---E---------G-CQ----RMT---C-----R-------------------
------------------------------------------------------------
------------------------------------------------------------
-----------
>Cpa_67A
--------------CRIC------L--------ERK-----E------RGE---------
----------MFT------------G---ES------C---G-H-SFC-------REC--
----------ISR-HVTAKVE---------QRIP-T-----ITCPA-V------D-C--K
------S---------VLE-PN-----------TCR-AL----------------I----
----PK---------S-----VIDLWEDLLC-EQVI------K-V-----------A-E-
-----RFY----C------PF-K-DC-------SA-----------LLV----------M
KEVV----E---ESGE------------------------------------------TI
RE-------------------SECP----------F--CHRLFCA---------------
-----------AC----KV--P-W-HSGIEC----------------------EEFQR--
----LNDD-------------------------ERE------------N-----E-----
------D--L--------LLR--K---LAEENKW-RR-----------CPNCNF-----Y
VER---T---D---------G-CP----HIT---C-----R-------------------
---------C----N-------------------------------AQ------------
-------FCYG-------C-----------------G-----------------------
-----------
>Cpa_71
--------RELT--CGIC------F--------ESY-----T-------RD---------
----------K-I----------T-S---AA------C---G-H-PFC-------GSC--
----------WRG-YISATIN---------DGPG---CLS-LRCPD-P------S-C--C
------A---------AVG-QD-----------MIN-RM----------------A----
----SD---------E-----DKEKYSRYFL-RSYV------E-D--NRK------T-K-
-------W----C------PA-P-GC-------EF-----------AID----------F
AAGS--------GNFD--------------------------------------------
---------------------VSCL-------------CSYSFCW---------------
-----------NC---TEE--A---HRPVDC----------------------STVAK--
----W----IL----------------------KNS------------A-----E-----
------S--E--------NMN--W---ILANS---KP-----------CPKCKR-----P
IEK---N---Q---------G-CM----HMT---C-----T----PP-------------
---------C----K-------------------------------FE------------
-------FCWL-------C-----------------L-----------------------
-----------
>Cpa_90
----HENFLKGLHECCIC------F--------NEY----AG------IKF---------
----------I-M----------------LP------C---Q-H-FFC-------WKC--
----------MRQ-YSNVHVS---------EGTV-S-K---LQCPS-A------K-C--G
------C---------MIP-PG-----------LLK-QL----------------L----
----AD---------K-----EFGRWESLML-QKAL------E-S-----------M-S-
D----VVY----C---------P-RC-------ET-----------TCI----------K
YDEQ--------H-----------------------------------------------
---------------------AQCS----------K--CFFSFCA---------------
-----------LC---KEK--R---HLGIEC----------------------MTPEM--
---KL---IILQE--------------------RQN------------S-----SQLTED
QKQ---K--EREMINEILSVK--E---ILKDA---KQ-----------CPTCKM-----A
ISR---T---E---------G-CN----KMV---C----------NN-------------
---------C----G-------------------------------KY------------
-------FCYR-------C-----------------N-----------------------
-----------
>Cpa_99
--------------IIIM---------------EAL----NR------------------
----------MLV------------I---TK----------D-Q-QFS------------
-----------GG-YISTAIN---------DGPG---CLT-LRCPDPP--------C--G
------A---------AIG-KD-----------MID-AL----------------A----
----SA---------E-----DKQKYARYFV-RSYV------E-D-----------N-R-
---K-TKW----C------PA-P-GC-------EY-----------AVD----------F
IVGS--------GSYD--------------------------------------------
---------------------VTCR-------------CSYSFCW---------------
-----------NC---TEE--A---HRPVDC----------------------GTVAK--
--WIL----------------------------KNS------------A-----------
------E-SE--------NMN--W---ILANS---KP-----------CPKCKR-----P
IEK---N---Q---------G-CM----HIT---C-----TPP-----------------
---------C----K-------------------------------FE------------
-------FCWA-------A--------------RLSSYGFVVEEDAALPLFSPIKDSSKI
ASLSHPSPVVV
>Cre01g018900
ARREQHVFDESLVSCPIC------L--------DQQ------------LGS---------
-----------------------RCV---RL---PE-C---R-H-AFC-------VAC--
----------VAT-HLRTQLG---------AGAV----DN-MRCPD-P------A-C--R
------R---------QLP-HG-----------ALQ-QL----------------L----
----SA---------A-----EYDRWEALTL-QRTL--------------------D-K-
-MED-LVY----C---------P-RC-------RE-----------PCL-----------
---E----D---RDHC--------------------------------------------
---------------------TLCP----------S--CFYSFCS---------------
-----------LC----EE--A-W-HPGSRC----------------------LDADA--
---KL---ALLEARRAGRGEAA-----------ARE------------S---ATE-----
------R--ARREVNKMNELK--S---LALVQSSTKQ-----------CPCCSM-----A
VEK---T---E---------G-CN----KMT---C-------------------------
-------AYC----G-------------------------------VY------------
-------WCWR-------C-----------------------------------------
--------CRM
>Cre03g150850
-------KRGATAECLSC------C--------DRF-----S------LDQ---------
----------VTCAGADGASGSSG-A---AG------C---G-H-NFC-------RGC--
----------LTS-YVRGVVR---------DRKF---P---VLCPMSAGGVGAAGGC--K
------Q---------QLS-RD-----------AARYAL---------------------
--RGYP---------K-----DLQAFDMMEA-ESGI--------------------A-E-
D--L-RIY----C------PH-K-SC-------SV-----------LLI----------K
PEEH----D---IPDD------------------------------------------KP
---------------------MSCP----------A--CGRAFCV---------------
-----------RC----RI--PGW-HKGYSC----------------------AQFQA--
----L---PAH----------------------LRS------------A-----E-----
------D--A--------AML--A---LSAQHRW-KQ-----------CPQCQL-----M
VER---S---E---------G-CN----HMQ---C-----R-------------------
---------C----S-------------------------------CD------------
-------FCYA-------C-----------------G-----------------------
-----------
>Cre16g682350
--------CEAEERCFIC------F--------DSF-----P------VRD---------
----------M-R------------S---AA------C---R-H-YFC-------KDC--
----------WRG-YITQALS---------SGPA---CLD-LRCPS-T------E-CKQK
------A---------CVP-CA-----------LVM-EL----------------A----
----SG---------E-----EQSKYSTYMV-RSFV------E-D-----------N-S-
---S-MCW----C------TG-K-NC-------EN-----------AIQ--------CLV
DRGP----D---EAMD--------------------------------------------
---------------------VICS-------------CSATFCF---------------
-----------NC--KEEA------HRPVSC----------------------KTVKT--
----W----------------------------LTK------------N---SAE-----
------S--E--------NMN--W---ILANT---KP-----------CPKCSR-----P
IEK---N---Q---------G-CM----HMT---C----SQ-------------------
---------C----R-------------------------------FE------------
-------FCWL-------C-----------------Q-----------------------
-----------
>Cre17g721950
--------------CRVC------F--------TDT----EQ------AET---------
------------T------------S---MD------C---G-H-AFC-------NDC--
----------WRQ-HFKTQIG---------EGQA-----RTIRCMA-P------K-C--G
------V---------VCDEEK-----------VCS-LLKSDPAASSSTAAGSGSAGPSG
SAGASGSAGTSGSGREPNE--ALDKYKHSMA-LSYV------E-D-----------N-A-
---R-VNF----C------PSVP-WC-------GH-----------AVQ----------V
DGDP--------FVE---------------------------------------------
---------------------PECS-------------CGKVFCF---------------
-----------KC---LKD--P---HTPCTC----------------------KMWDE--
----W----------------------------DEK----------------IHG-----
------D-SE--------TRN--W---FMANT---KP-----------CPKCSK-----P
VEK---N---G---------G-CN----LVM---C-----K-------------------
---------C----G-------------------------------QA------------
-------FCWL-------C-----------------G-----------------------
---------AA
>Cre56g790900
GGSGGAGGSGPLQTCGIC------L--------DEQ-----P------PSE---------
----------F-H----------T-I---SA------C---G-H-RFC-------RGC--
----------LSR-HVQLAAR---------ERVF---P---VRCPQ-P------G-CRGP
----------------GVG-VA-----------EGM-AL----------------L----
---TEP---------A-----DRDKLQMLEV-ESSL------P-A--H--------L-K-
F------Y----C------PN-P-AC-------SL-----------LMV----------L
DEDP----P---VENL------------------------------------------P-
---------------------VRCH----------G--CRKQLCA---------------
-----------RC---RVV----W-HSGLSC----------------------AQHRA--
----L----------------------------EEA------------Q-----G-----
------A--AGGGGGDTAALG--A---LAGERGW-KP-----------CPQCRA-----L
VEL---A---H---------G-CN----HIT---C-----K-------------------
---------C----G-------------------------------AE------------
-------WCYK-------C-----------------G-----------------------
-----------
>Ccl_0045
DERCHENFLKSFHECRIC------F--------SEL-----A------GTD---------
------------F----------------VR---LP-C---H-H-FFC-------WKC--
----------MKT-YLDIHIS---------EGTV----SK-LQCPD-A------K-C--G
------G---------MVP-PS-----------LLK-KL----------------L----
----GD---------E-----EFERWESLML-QKTL------E-S-MS--------D-V-
------AY----C---------P-RC-------ET-----------PCI-----------
---E----D---EEQH--------------------------------------------
---------------------AQCS----------K--CFYSFCT---------------
-----------LC--RERR------HVGVVC----------------------MTPEI--
---KL---HIL----------------------QERQNSSQVKEGQKQR---ERE-----
----MIN--E--------LLSVKE---ILRDA---KQ-----------CPSCKM-----A
ISR---T---E---------G-CN----KIV---C----NN-------------------
---------C----G-------------------------------QY------------
-------FCYR-------C-----------------------------------------
-----------
>Ccl_0055
--------------CGIC------F--------ENY-----P------SDR---------
----------L-L------------A---AA------C---G-H-PFC-------SSC--
----------WTG-YISTAIN---------DGPG---CLM-LRCPD-P------S-C--G
------A---------AVG-QD-----------MIY-LL----------------S----
----SD---------E-----DKVKYNRYFI-RSYV------E-D--NRK------T-K-
-------W----C------PA-P-GC-------DY-----------AVD----------F
VVGS--------GNYD--------------------------------------------
---------------------VTCR-------------CSYSFCW---------------
-----------NC--TEEA------HRPVDC----------------------DTVAK--
----W---VL-----------------------KNS------------A-----E-----
------S--E--------NMN--W---ILANS---KP-----------CPRCKR-----P
IEK---N---Q---------G-CM----HMT---C-----T----PP-------------
---------C----K-------------------------------FE------------
-------FCWL-------C-----------------L-----------------------
-----------
>Ccl_0056
--------------CDIC------M--------EEV------------AGD---------
-------------------------K---AT---KMDC---G-H-CFC-------NDC--
----------WTE-HFIVKIN---------EGQS-----KRIRCMA-H------K-C--N
------A---------ICD-EA-----------VVR-NL----------------V----
SKKHPN---------------LAEKFERFLL-ESFI------E-D-----------N-K-
---M-VKW----C------PSTP-HC-------GN-----------AIR----------V
EEVE--------VCE---------------------------------------------
---------------------VECA-------------CGAQFCF---------------
-----------SC--LSEA------HSPCSC----------------------SMWDL--
----W----------------------------AKK------------C----RD-----
------E-SE--------TVN--W---ITVHT---KP-----------CPKCHK-----P
VEK---N---G---------G-CN----LVS---C-----I-------------------
---------C----G-------------------------------QA------------
-------FCWL-------C-----------------G-----------------------
---------GA
>Ccl_0062
---------ELT--CGIC------F--------DTY-----S-------CD---------
----------K-V----------V-S---AA------C---G-H-PFC-------RAC--
----------WRG-YISATVN---------DGPG---CLM-LRCPD-P------S-C--C
------A---------AVG-QD-----------MID-ML----------------A----
----SD---------E-----DKKKYSRYLL-RSYV------E-D--NRK------T-K-
-------W----C------PA-P-GC-------EH-----------AID----------F
AAGS--------GNFD--------------------------------------------
---------------------VSCL-------------CSYNFCW---------------
-----------NC---TEE--A---HRPVDC----------------------GTVAK--
----W-----I----------------------LKN------------C-----A-----
------E--S-E------NMN--W---ILANS---KP-----------CPKCKR-----P
IEK---N---Q---------G-CM----HMT---C-----S----PP-------------
---------C----K-------------------------------FE------------
-------FCWL-------C-----------------L-----------------------
-----------
>Ccl_0063
---------TINETCVIC------L--------EDT-----D------VGH---------
----------M-F----------S-I---DG------C---L-H-RYC-------FLC--
----------MKK-HIEEKLR---------QGME-------PTCPH-E------G-C--K
------S---------KLK-VE-----------SCR-MF----------------L----
----TL---------K-----LFEIWNQRIK-EALI------P-V--T--------E-K-
------VY----C------PY-P-KC-------SA-----------LMS----------K
SEIE----R---DASS------------------------------------------SS
FVGRRLGA-------------RKCT----------K--CHRRFCI---------------
-----------DC----KV--P-W-HNNMTC----------------------IYYKR--
----L----------------------------NPN------------P---PTE-----
------D--V--------KLK--S---LASSNLW-RQ-----------CVKCNH-----L
IEL---A---E---------G-CF----HMT---C-----R-------------------
---------C----G-------------------------------HE------------
-------FCYN-------C-----------------G-----------------------
-----------
>Ccl_0068
--------VSSSYCCNIC------F--------DDV-----S------LEE---------
-------------------------I---TT---MD-C---G-H-YFC-------NSC--
----------WTE-HFIVKIN---------EGQ----SRR-ITCME-H------K-C--N
------A---------ICD-ES-----------KIR-CL----------------V----
RARNSD---------------LADKFDRFML-ESYI------E-D-----------N-K-
---R-VKW----C------PSVP-HC-------GN-----------AIR----------I
EVDE----L---RE----------------------------------------------
---------------------VECA-------------CGLQFCF---------------
-----------RC--SYEA------HSPCSC----------------------YMWDL--
----W----------------------------SKK------------C---QDE-----
------S--E--------TVN--Y---IAVHT---KH-----------CPKCQK-----L
VEK---N---G---------G-CN----LVS---C-----I-------------------
---------C----G-------------------------------QP------------
-------FCWL-------C-----------------G-----------------------
---------AA
>Ccl_0075
--------------CSIC------C--------EDK------------PYP---------
----------MMI------------T---MK------C---S-H-KFC-------SHC--
----------MRT-YIDGKVQ---------SSQV------PIRCPQ-L------R-C--K
------Y---------FIS-TV-----------ECK-SF----------------L----
----PL---------S-----SYESLETALA-EANI------LHS-----------D-R-
------IY----C------PF-P-NC-------SV-----------LLDPRECLSARASS
SSQS--------DNSC--------------------------------------------
---------------------VECP----------V--CERSICV---------------
-----------EC----GV--P-W-HSSLSC----------------------EEYQN--
--LPLE---------------------------ERD------------A-----G-----
------D--I--------TLH--R---LAQNKRW-RR-----------CQQCRR-----M
IEL---T---H---------G-CY----HMT---C-----W-------------------
---------C----G-------------------------------HE------------
-------FCYS-------C-----------------G-----------------------
-----------
>Ccl_0139
--------------CEIC------A--------EQK------------TVH---------
----------KSF----------H-I---KG------C---S-H-AYC-------TDC--
----------MVK-YVAAKLE---------ENIT---A---IRCPV-V------D-C--R
------G---------LLE-PE-----------YCR-DI----------------L----
----PQ---------D-----VFDRWGAALC-EAVI------P-G--A--------Q-K-
------FY----C------PF-K-DC-------SA-----------MLI-----------
DDGE----E---VIQE--------------------------------------------
---------------------SECP----------N--CRRLFCA---------------
-----------QC----QV--P-W-HSGINC----------------------VEFQK--
----L---NKD----------------------ERE------------R-----E-----
------D--I--------LLM--K---VAQKEKW-KR-----------CPNCRY-----Y
VEK---K---D---------G-CM----YMK---C-----R-------------------
---------C----G-------------------------------TA------------
-------FCYR-------C-----------------G-----------------------
-----------
>Ccl_0178
--------------CDIC------I--------EPM----SV------NNK---------
------------F------------K---NN---NL-C---T-H-PFC-------QDC--
----------TVK-YIEVKVR---------DNN----TAK-IECPG-L------H-C--E
------Q---------FLD-PF-----------ACKHTI---------------------
----PS---------S-----LFLKWCDHLC-EDYV------L-G-F---------E-R-
------SY----C------PN-R-NC-------MA-----------VMV----------N
ECEG----I---GRVK------------------------------------------K-
---------------------AQCP----------K--CKQWFCF---------------
-----------QC----KL--A-W-HAGYRC----------------------EESGN--
---------------------------------LRD------------R-----N-----
------D--I--------AFG--K---LLEKMNW-TR-----------CPGCGN-----C
IER---K---K---------G-CR----IMF---C-----R-------------------
---------C----K-------------------------------TR------------
-------FCYE-------C-----------------G-----------------------
-----------
>Ccl_0189
-------------TCEIC------I--------EPM------------AAS---------
----------KKF----------------KN---RNLC---T-H-PFC-------QDC--
----------IAR-YIQVKVQ---------DDNT-----AKIDCPG-L------D-C--K
------H---------NLD-PF-----------ACE-PV----------------I----
----PA---------S-----LFSKWCDVLC-EDYV------L-G-----------F-E-
-----RSY----C------PN-T-NC-------MA-----------LVV----------N
ECER--------SGKV------------------------------------------KK
---------------------TQCP----------N--CKQWFCF---------------
-----------QC----KL--K-W-HAGYRC----------------------EESRN--
---------------------------------LRD------------Q-----N-----
------D--I--------VFG--Q---LVERMKW-AR-----------CPACGH-----C
VER---K---D---------G-CS----VVM---C-----R-------------------
---------C----N-------------------------------TR------------
-------FCYE-------C-----------------G-----------------------
-----------
>Ccl_0209
--------------CEIC------V--------ETK----QR------NES---------
------------F----------S-I---KG------C---S-H-TYC-------VDC--
----------TVK-YVDSKLQ---------ENVT-----S-IGCPV-A------D-C--G
------G---------SLE-PE-----------YCR-DI----------------L----
----PE---------E-----AFDKWGKALC-ESLI------P-G--A--------Q-K-
------FY----C------PF-K-DC-------SA-----------LLI----------D
DAGE----A---IRE---------------------------------------------
---------------------SECP----------N--CHRLFCA---------------
-----------QC----KV--A-W-HAGIEC----------------------ADFQK--
---LH----------------------------KDE------------P---ESE-----
------D--I--------ILM--K---LAQNQKW-NR-----------CPNCKF-----Y
VEK---K---D---------G-CS----YIR---C-----R-------------------
---------C----G-------------------------------HA------------
-------FCYH-------C-----------------G-----------------------
-----------
>Ccl_0276
--------------CEIF------I--------EPV-----A------ANK---------
----------K-F---------KN-K---NL------C---T-H-PFC-------QEC--
----------IAK-YIQVKVQ---------DDNT-A-K---IECPGLY--------C--K
------H---------NLD-TI-----------SCI-PI----------------I----
----PA---------S-----FFSKWCDVLC-EDYV------L-G--F--------E-R-
C------Y----C------PN-S-NC-------KA-----------LVV----------N
ECET----N---GTLT------------------------------------------K-
---------------------AQCP----------S--CKQWFCF---------------
-----------QC----KL--K-W-HAGYRC----------------------EESRN--
---------------------------------SRD------------R-----S-----
------D--I--------MFC--Q---LVERMNW-AR-----------CPGCGH-----C
VER---V---N---------G-CS----SVL---C-----R-------------------
---------C----K-------------------------------TR------------
-------FCYR-------C-----------------G-----------------------
-----------
>Ccl_0278
--------------CEIC------I--------EPM------------AAS---------
----------KKF----------KNK---SR------C---T-H-PFC-------QEC--
----------IAK-YIQVKVQ---------DDNT-----AKIECTG-L------D-C--K
------H---------DLD-PF-----------SCK-PI----------------I----
----PS---------S-----VFSKWCDVLF-EDYV------L-G-----------F-E-
-----RIY----C------PN-R-NC-------MA-----------LVV----------N
ESER--------NGTLKK------------------------------------------
---------------------AQCP----------S--CKQWFCF---------------
-----------QC----KL--K-W-HAGHRC----------------------EQSGN--
---------------------------------LRD------------P-----N-----
------D--I--------MFG--Q---LLETMNW-TR-----------------------
----------------------CK------------------------------------
----------------------------------------------TQ------------
-------FCYK-------C-----------------------------------------
-----------
>Ccl_0288
-------------TCGIC------M--------ESV------------AAS---------
----------KKF----------KNK---SL------C---T-H-PFC-------QDC--
----------IAR-YIQVKVQ---------DDNI-----AKIECPG-L------D-C--K
------H---------NLD-PF-----------ACE-PV----------------I----
----PA---------S-----LFSKWCDVLC-EDYV------L-G-----------F-E-
-----RSY----C------PN-T-NC-------MV-----------MVV----------N
ECER--------SGKVKK------------------------------------------
---------------------TQCP----------N--CKQWFCF---------------
-----------HC----KL--K-W-HAGYRC----------------------EESGN--
---------------------------------LRD------------R-----N-----
------D--I--------VFG--Q---LAETMNW-AR-----------CPACGH-----C
VEK---V---K---------G-CS----YVL---C-----R-------------------
---------C----K-------------------------------TR------------
-------FCYK-------C-----------------G-----------------------
-----------
>Ccl_0314
--------------CEIC------C--------ERK-----E------KDQ---------
----------M-F----------K-I---ES------C---I-H-SIC-------SDC--
----------ISK-HVATKIQ---------VGVI----TR-VTCPG-L------H-C--K
------S---------VLE-YD-----------ACR-PV----------------L----
----PK---------E-----VLELWEEALC-QELI------D-A--S--------Q-R-
------FY----C------PF-K-DC-------SA-----------MLV----------Y
ENNG----E---TVIS------------------------------------------E-
---------------------SECP----------F--CHRLFCA---------------
-----------QC----YV--P-W-HPGVNC----------------------EEYQR--
----L---NVD----------------------ERG------------R-----E-----
------D--L--------MVR--E---LAKEKKW-SR-----------CPHCKY-----Y
VER---T---E---------G-CP----HMT---C-----R-------------------
---------C----Q-------------------------------FQ------------
-------FCYG-------C-----------------E-----------------------
-----------
>Ccl_0315
-------QCSSTFCCNIC------C--------DDV----SP------------------
-----------------------QEV---TT---MD-C---G-H-CFC-------NNC--
----------WTE-HFIVKIN---------DGQ----SRR-IKCMA-L------K-C--N
------V---------VCD-EA-----------KIR-CL----------------V----
SARDSN---------------IADKFERFLL-ESYI------D-D-----------N-R-
---R-VKW----C------PSVP-HC-------GN-----------AIQ----------V
EADE----L---CE----------------------------------------------
---------------------VECA-------------CGFQFCF---------------
-----------SC--SSVA------HSPCSC----------------------LMWEL--
----W----------------------------SKK------------F---EVE-----
------S--L--------SLN--W---ISSHT---KP-----------CPKCCK-----P
IEK---N---G---------G-CN----MVR---C-----K-------------------
---------C----G-------------------------------IT------------
-------FNWI-------S-----------------G-----------------------
-----------
>Ccl_0316
--------------CEIC------I--------EPM----AA------SKK---------
------------F------------K---NK---NL-C---T-H-PFC-------QDC--
----------IAK-YIQVKVQ---------DDN----TAK-IECPG-L------E-C--R
------H---------DLD-PF-----------SCE-PI----------------I----
----PS---------S-----LFSKWCDVLC-DDYV------L-G-F---------E-R-
------SY----C------PN-T-NC-------MA-----------LVV----------N
ECER----N---GTLK------------------------------------------K-
---------------------AQCP----------S--CKQWLCF---------------
-----------QC----KL--K-W-HAGYRC----------------------EESGN--
---------------------------------LRD------------P-----N-----
------D--I--------MFG--L---LVETMNW-TR-----------CPGCGH-----C
VER---K---N---------G-CS----VVM---C-----R-------------------
---------C----K-------------------------------TQ------------
-------FCYK-------C-----------------G-----------------------
-----------
>Ccl_0321
--------------CEIC------V--------ESR----SL------YDS---------
------------F----------D-V---KG------C---S-H-FNC-------TSC--
----------IVR-YIASKLE---------GNIT-----N-ISCPQ-L------G-C--E
------A---------RLE-FE-----------DCR-LI----------------L----
----PD---------D-----VFARWGLALCESALV------G-H-----------K-K-
------FY----C------PY-K-DC-------SS-----------MLI----------D
EGEA----I---RK----------------------------------------------
---------------------SNCP----------H--CRRLFCV---------------
-----------QC-----------------------------------------------
---------------------------------KNR------------G-----E-----
------D--D--------MLV--S---LAKKKKW-KR-----------CPNCSY-----F
VER---S---A---------G-CF----YMK---C-----R-------------------
---------C----G-------------------------------NA------------
-------FCYD-------C-----------------G-----------------------
-----------
>Ccl_0324
TMNAAFVLIIMQPLSLIV------FLSRSS---ENY----LQ------------------
----------I-FKFVSNDRTEFI-R---LP------C---Q-Y-FFC-------WKC--
----------MKT-YSGIYVS---------EGTV-N-K---LQCPD-A------K-C--R
------G---------MVP-PN-----------VLK-GL----------------L----
----DE---------K-----EYERWEYLML-QKTL------E-S-----------M-T-
D----VAY----C---------P-RC-------QT-----------PCI----------E
DEDR----H---------------------------------------------------
---------------------AQCS----------K--CFCSFCT---------------
-----------VC---REK----W-HVGKEC----------------------LSFEL--
---KL---QML----------------------EEQ------------K-----R-----
------K--EPQLIYEVLSLK--E---ILRDA---KQ-----------CPTCKM-----A
ISR---I---D---------G-CN----KMI---C----------IN-------------
---------C----G-------------------------------KP------------
-------FCYG-------C-----------------N-----------------------
-----------
>Ccl_0326
-------GSSFT--CEIC------I--------EPM-----A------ASK---------
----------K-F---------KN-K---HL------C---T-H-PFC-------QDC--
----------IAK-YIQVKVQ---D-----DNTA---K---IECPG-L------E-C--R
------H---------DLD-PF-----------SCE-PI----------------I----
----PS---------S-----LFSKWCDVLC-EDYV------L-G--F--------E-R-
S------Y----C------PN-T-NC-------MA-----------LVV----------N
ECER----N---GTLK------------------------------------------K-
---------------------AQCP----------S--CKQWFCF---------------
-----------QC----KL--K-W-HAGFRC----------------------EESGN--
---------------------------------LRD------------P-----N-----
------D--I--------MFG--Q---LVETMNW-TR-----------CPGCGH-----C
VER---K---N---------G-CS----VVM---CRLLMLL-------------------
---------CMR--A-------------------------------NY------------
-------LCHQ-------C-----------------------------------------
-----------
>Ccl_0353
--------------CEIC------I--------EPI----SA------NDK---------
------------F------------R---NK---DL-C---S-H-HFC-------QDC--
----------IAK-YIEAKVQ---------DNN----TAK-IECPGVH--------C--D
------Q---------FLD-LF-----------TCK-LM----------------I----
----PS---------N-----LFSKWCDVLC-EDYV------L-G-F---------E-R-
------SY----C------PN-R-NC-------MA-----------LVV----------N
EGEI----N---YGTL------------------------------------------KK
---------------------ARCP----------N--CKQWFCF---------------
-----------QC----KV--A-W-HAGYRC----------------------EESGN--
---------------------------------LRD------------W-----N-----
------D--I--------AFG--K---LVERMHG-AR-----------RPACGS-----C
VER---K---E---------G-CR----VMY---C-----R-------------------
---------C----K-------------------------------TS------------
-------FCYE-------C-----------------G-----------------------
-----------
>Ccl_0356
--------------CEIC---------------CER----KE------KDQ---------
----------MFK------------I---ES------C---I-H-SIC-------SDC--
----------ISK-HVATKIQ---------VGVI-----RRVTCPG-L------D-C--K
------S---------VLE-YD-----------ACR-PV----------------L----
----PK---------E-----VLELWGEALC-QELI------D-A-----------S-Q-
-----RFY----C------PF-K-DC-------SA-----------MLV----------Y
ENDG--------ETVI------------------------------------------SE
---------------------SECP----------F--CHRLFCA---------------
-----------QC----YV--P-W-HPGVNC----------------------EEYQR--
----LNVD-------------------------ERG------------R-----E-----
------D--L--------MVR--E---LAKEKKW-SR-----------CPHCKY-----Y
VER---T---E---------G-CP----HMT---C-----R-------------------
---------C----Q-------------------------------FQ------------
-------FCYG-------C-----------------E-----------------------
-----------
>Cs1g003879
--------------CPIC------L--------EYP----LC------------------
-----------------------PQI---TS------C---G-H-IFC-------FPC--
----------ILQ-YLLMGDE---------DYKG---DCF-KRCPL----------CFVM
ISSKELY---------TIH-IE-----------NVRQHA----------------V----
----GD---------------TIEFMLLIREKDSFVPSRKNKQ-E-----------S-TT
GSID-ETY----D------PF-S----------KF-----------TFT----------S
DVDL----SVRKAMSD--------------------------------------------
---------------------LDGW----------LAKADSGLVD---------------
-----------DL---EKL--P-YVCAAMEQ----------------------LEQRK--
--KYW----------------------------NER------------RASGSDKAS---
------N--NADGQTGFHGLQSTK---IASNPSHLLN-----------TLSPDISEQNQK
LTKLTLNKPDS---------GSAS----GQN--SALGELSD-------------------
---------C------------------------------------DE------------
-------TSLS-------------------------------------------------
-----------
>Cs1g006225
HERCHENFLKSFHECRIC------F--------SEF----AG------TDF---------
------------V------------R---LP------C---H-H-FFC-------WKC--
----------MKT-YLDIHIS---------EGTV-----SKLQCPD-A------K-C--G
------G---------MVP-PS-----------LLK-KL----------------L----
----GD---------E-----EFERWESLML-QKTL------E-S-----------M-S-
---D-VAY----C---------P-RC-------ET-----------PCI----------E
DEEQ----H---------------------------------------------------
---------------------AQCS----------K--CFYSFCT---------------
-----------LC--RERR------HVGVVCMT--------------------PEIKL--
--RIL----------------------------QERQNSSQVKEGQKQREHEMIN-----
------E-LL--------SVK--E---ILRDA---KQ-----------CPSCKM-----A
ISR---T---E---------G-CN----KIV---C----NN-------------------
---------C----G-------------------------------QY------------
-------FCYR-------C-----------------------------------------
-----------
>Cs1g007642
--------EEMT--CGIC------F--------ENY-----P-------SD---------
----------R-L----------L-A---AA------C---G-H-PFC-------SSC--
----------WTG-YISTAIN---------DGPG---CLM-LRCPD-P------S-C--G
------A---------AVG-QD-----------MIY-LL----------------S----
----SD---------E-----DKVKYNRYFI-RSYV------E-D--NRK------T-K-
-------W----C------PA-P-GC-------DY-----------AVD----------F
VVGS--------GNYD--------------------------------------------
---------------------VTCR-------------CSYSFCW---------------
-----------NC---TEE--A---HRPVDC----------------------DTVAK--
----W----VL----------------------KNS------------A-----E-----
------S--E--------NMN--W---ILANS---KP-----------CPRCKR-----P
IEK---N---Q---------G-CM----HMT---C-----T----PP-------------
---------C----K-------------------------------FE------------
-------FCWL-------C-----------------L-----------------------
-----------
>Cs1g007785
----------STVMCDIC------M--------EEV------------AGD---------
-------------------------K---AT---KMDC---G-H-CFC-------NDC--
----------WTE-HFIVKIN---------EGQS-----KRIRCMA-H------K-C--N
------A---------ICD-EA-----------VVR-NL----------------V----
SKKHPN---------------LAEKFERFLL-ESFI------E-D-----------N-K-
---M-VKW----C------PSTP-HC-------GN-----------AIR----------V
EEVE--------VCE---------------------------------------------
---------------------VECA-------------CGAQFCF---------------
-----------SC--LSEA------HSPCSC----------------------SMWDL--
----W----------------------------AKK------------C----RD-----
------E-SE--------TVN--W---ITVHT---KP-----------CPKCHK-----P
VEK---N---G---------G-CN----LVS---C-----I-------------------
---------C----G-------------------------------QA------------
-------FCWL-------C-----------------G-----------------------
---------GA
>Cs1g008382
--------RELT--CGIC------F--------DTY-----S-------CD---------
----------K-V----------V-S---AA------C---G-H-PFC-------RAC--
----------WRG-YISATVN---------DGPG---CLM-LRCPD-P------S-C--C
------A---------AVG-QD-----------MID-ML----------------A----
----SD---------E-----DKKKYSRYLL-RSYV------E-D--NRK------T-K-
-------W----C------PA-P-GC-------EH-----------AID----------F
AAGS--------GNFD--------------------------------------------
---------------------VSCL-------------CSYNFCW---------------
-----------NC---TEE--A---HRPVDC----------------------GTVAK--
----W----IL----------------------KNC------------A-----E-----
------S--E--------NMN--W---ILANS---KP-----------CPKCKR-----P
IEK---N---Q---------G-CM----HMT---C-----S----PP-------------
---------C----K-------------------------------FE------------
-------FCWL-------C-----------------L-----------------------
-----------
>Cs1g008441
---------TINETCVIC------L--------EDT-----D------VGH---------
----------M-F----------S-I---DG------C---L-H-RYC-------FLC--
----------MKK-HIEEKLR---------QGME-------PTCPH-E------G-C--K
------S---------KLE-VE-----------SCR-IF----------------L----
----TL---------K-----LFEIWNQRMK-EALI------P-V--T--------E-K-
------VY----C------PY-P-KC-------SA-----------LMS----------K
SEIE----R---DASS------------------------------------------SS
FVGRRLGA-------------RKCT----------K--CHRRFCI---------------
-----------DC----KV--P-W-HNNMTC----------------------IYYKR--
----L----------------------------NPN------------P---PTE-----
------D--V--------KLK--S---LASSNLW-RQ-----------CVKCNH-----L
IEL---A---E---------G-CF----HMT---C-----R-------------------
---------C----G-------------------------------HE------------
-------FCYN-------C-----------------G-----------------------
-----------
>Cs1g009189
---------SSSYCCNIC------F--------DDV-----S------LEE---------
-----------------------ITT---MD------C---G-H-YFC-------NSC--
----------WTE-HFIVKIN---------EGQS-----RRITCME-H------K-C--N
------A---------ICD-ES-----------KIR-CL----------------V----
---------------RARDSDLADKFDRFML-ESYI------E-D-----------N-K-
---R-VKW----C------PSVP-HC-------GN-----------AIR----------I
EVDE--------LRE---------------------------------------------
---------------------VECA-------------CGLQFCF---------------
-----------RC--SYEA------HSPCSC----------------------YMWDL--
----W----------------------------SKK------------C----QD-----
------E-SE--------TVN--Y---IAVHT---KH-----------CPKCQK-----L
VEK---N---G---------G-CN----LVS---C-----I-------------------
---------C----G-------------------------------QP------------
-------FCWL-------C-----------------G-----------------------
---------AA
>Cs1g009997
--------------CSIC------C--------EDK------------PYP---------
----------MMI------------T---MK------C---S-H-KFC-------SHC--
----------MRT-YIDGKVQ---------SSQV------PIRCPQ-L------R-C--K
------Y---------FIS-TV-----------ECK-SF----------------L----
----PL---------S-----SYESLETALA-EANI------LHS-----------D-R-
------IY----C------PF-P-NC-------SV-----------LLDPRECLSARASS
SSQS--------DNSC--------------------------------------------
---------------------VECP----------V--CERFICV---------------
-----------EC----GV--P-W-HSSLSC----------------------EEYQN--
--LPLE---------------------------ERD------------A-----G-----
------D--I--------TLH--R---LAQNKRW-RR-----------CQQCRR-----M
IEL---T---H---------G-CY----HMT---C-----W-------------------
---------C----G-------------------------------HE------------
-------FCYS-------C-----------------G-----------------------
-----------
>Cs1g019929
------VYGPFV--CEIC------A-E------QKT-----V-------HK---------
----------S-F----------H-I---KG------C---S-H-AYC-------TDC--
----------MVK-YVAAKLE---------ENIT---A---IRCPV-V------D-C--R
------G---------LLE-PE-----------YCR-DI----------------L----
----PQ---------D-----VFDRWGAALC-EAVI------P-G--A--------Q-K-
F------Y----C------PF-K-DC-------SA-----------MLI-----------
---D--------DGEE------------------------------------------VI
QE-------------------SECP----------N--CRRLFCA---------------
-----------QC----QV--P-W-HSGINC----------------------VEFQK--
----L----------------------------NKD------------E-----R---ER
E-----D--I--------LLM--K---VAQKEKW-KR-----------CPNCRY-----Y
VEK---K---D---------G-CM----YMK---C-----R-------------------
----------------------------------------------SV------------
-------F----------------------------------------------------
-----------
>Cs1g024566
--------------CEIC------I--------EPM----AA------SKK---------
-------------------------F---KN---RNLC---T-H-PFC-------QDC--
----------IAR-YIQVKVQ---------DDNT-----AKIDCPG-L------D-C--K
------H---------NLD-PF-----------ACE-PV----------------I----
----PA---------S-----LFSKWCDVLC-EDYV------L-G-----------F-E-
-----RSY----C------PN-T-NC-------MA-----------LVV----------N
ECER--------SGKV------------------------------------------KK
---------------------TQCP----------N--CKQWFCF---------------
-----------QC----KL--K-W-HAGYRC----------------------EESRN--
---------------------------------LRD------------Q-----N-----
------D--I--------VFG--Q---LVERMKW-AR-----------CPACGH-----C
VER---K---D---------G-CS----VVM---C-----R-------------------
---------C----N-------------------------------TR------------
-------FCYE-------C-----------------G-----------------------
-----------
>Cs1g025608
--------------CEIC------V--------ETK------------LRN---------
----------ESF-----------SI---KG------C---S-H-MYC-------VDC--
----------TVK-YVDSKLQ---------ENVT------SIGCPV-T------D-C--G
------G---------SLE-PE-----------YCR-DI----------------L----
----PE---------E-----AFDKWGKALC-ESLI------P-G-----------A-Q-
-----KFY----C------PF-K-DC-------SA-----------LLI----------D
DAGE--------AIRE--------------------------------------------
---------------------SECP----------N--CHRLFCA---------------
-----------QC----KV--A-W-HAGIEC----------------------ADFQK--
----L----------------------------HKD------------E--PESE-----
------D--I--------ILM--K---LAQNQKW-NR-----------CPNCKF-----Y
VEK---K---D---------G-CS----YIR---C-----R-------------------
---------C----G-------------------------------HA------------
-------FCYH-------C-----------------G-----------------------
-----------
>Cs1g026529
--------------CDIC------I--------EPM-----S------VNN---------
----------K-F---------KN-N---NL------C---T-H-PFC-------QDC--
----------TAK-YIEVKVR---D-----NNTA---K---IECPG-L------H-C--E
------Q---------FLD-PL-----------ACK-PT----------------I----
----PS---------S-----LFIKWCDHLC-EDYV------L-G--L--------E-R-
S------Y----C------PN-R-NC-------MA-----------VMV----------N
ECEE----I---GRVK------------------------------------------K-
---------------------AQCP----------K--CKQWFCF---------------
-----------QC----KL--A-W-HAGYRC----------------------EESGN--
---------------------------------LRD------------R-----N-----
------D--I--------AFG--K---LLEKMNW-TR-----------CPGCGN-----C
IER---K---K---------G-CR----IMF---C-----R-------------------
----------------------------------------------FI------------
-------FLSL-------C-----------------L-----------------------
-----------
>Cs1g026541
--------------CDIC------I--------EPM-----S------VNN---------
----------K-F---------KN-N---NL------C---T-H-PFC-------QDC--
----------TVK-YIEVKVR---D-----NNTA---K---IECPG-L------H-C--E
------Q---------FLD-PF-----------ACK-HT----------------I----
----PS---------S-----LFLKWCDHLC-EDYV------L-G--F--------E-R-
S------Y----C------PN-R-NC-------MA-----------VMV-----------
---N--------------------------------------------------------
ECEGIGRVKK-----------AQCP----------K--CKQWFCF---------------
-----------QC----KL--A-W-HAGYRC----------------------EESGN--
---------------------------------LRD------------R-----N-----
------D--I--------AFG--K---LLEKMNW-TR-----------CPGCGN-----C
IER---K---K---------G-CR----IMF---C-----R-------------------
----------------------------------------------FI------------
-------FLSL-------C-----------------L-----------------------
-----------
>Cs1g035729
--------------CEIC------I--------EPM-----A------ANK---------
----------K-F---------KN-K---NL------C---T-H-PFC-------QEC--
----------IAK-YIQVMVQ---------DNNT-A-K---IECPG-L------N-C--Q
------K---------NLD-PF-----------SCK-PM----------------I----
----PS---------S-----LFSKWCDLLC-EDYV------R-G--Y--------E-R-
S------Y----C------PN-R-NC-------MA-----------LVV----------N
ECER----K---GRMK------------------------------------------K-
---------------------AQCP----------N--CKHWFCF---------------
-----------RC----KL--K-W-HGGYHC----------------------EESGN--
---------------------------------LRD------------R-----N-----
------D--I--------AFG--Q---LAERMKW-AR-----------CPGCGH-----C
VQR---K---N---------G-C-----HVM-----------------------------
----------------------------------------------QD------------
-------SVLL-------------------------------------------------
-----------
>Cs1g043224
--------CSSTFCCNIC------C--------DDV----SP------QEV---------
------------T------------T---MD------C---G-H-CFC-------NNC--
----------WTE-HFIVKIN---------DGQS-----RRIKCMA-L------K-C--N
------V---------VCD-EA-----------KIR-CL----------------V----
---------------SARDSNIADKFERFLL-ESYI------D-D-----------N-R-
---R-VKW----C------PSVP-HC-------GN-----------AIQ----------V
EADE--------LCE---------------------------------------------
---------------------VECA-------------CGFQFCF---------------
-----------SC---SSV--A---HSPCSC----------------------LMWEL--
----W----------------------------SKK------------F-----------
------E-VE--------SLSLNW---ISSHT---KP-----------CPKCCK-----P
IEK---N---G---------G-CN----MVR---C-----K-------------------
---------C----G-------------------------------IT------------
-------FNWI-------S-----------------G-----------------------
-----------
>Cs1g043604
--------------CEIC------I--------EPI----SA------NDK---------
------------F----------RNK---DL------C---S-H-HFC-------QDC--
----------IAK-YIEAKVQ---------DNNT-----AKIECPGVH--------C--D
------Q---------FLD-PF-----------SCK-LM----------------I----
----PS---------N-----LFSKWCDVLF-EDYV------L-G-----------F-E-
-----RSY----C------PN-R-NC-------MA-----------LVV-----------
NGCE--------INYG------------------------------------------TL
KK-------------------ARCP----------N--CTQWFCF---------------
-----------QC----KL--A-W-HAGYRC----------------------EESGN--
---------------------------------LRD------------W-----N-----
------D--I--------AFG--K---LVERMHW-AR-----------CPACGS-----C
VER---K---E---------G-CR----VMY---C-----S-------------------
---------C------------------------------------HS------------
-------VTYS-------------------------------------------------
-----------
>Cs1g043988
--------------CEIC------V--------ESR----SL------YDS---------
-----------------------FDV---KG------C---S-H-FNC-------TSC--
----------IVR-YIASKLE---------GNIT-N-----ISCPQ-L------G-C--E
------A---------RLE-FE-----------DCR-LI----------------L----
----PD---------D-----VFARWGLALC-ESAL------V-G-----------H-K-
-----KFY----C------PY-K-DC-------SS-----------MLI-----------
DEGE--------AIRK--------------------------------------------
---------------------SNCP----------H--CRRLFCV---------------
-----------QC----KV--P-W-HSEFDC----------------------SQFQK--
----L-------------------------------------------------------
------------------------------------------------------------
------------------------------------------------------------
------------------------------------------------------------
------------------------------------------------------------
-----------
>Cs1g048114
--------------CDIC------V--------EPK-----S------TDE---------
----------S-F----------S-I---KG------C---S-H-SYC-------TEC--
----------MTK-YVASKLQ---------ENIT---S---INCPV-A------D-C--K
------G---------VLE-PE-----------YCR-DI----------------L----
----PE---------D-----VFNRWGNALC-EAVI------L-G--A--------Q-K-
F------Y----C------PF-K-DC-------SA-----------LLI----------D
DGGE--------AIRE--------------------------------------------
---------------------SVCP----------D--CNRMFCA---------------
-----------QC----KV--P-W-HAGIRC----------------------AEFQK--
----L---HKD----------------------ERE------------P-----E-----
------D--I--------MLM--T---LAQKENW-RR-----------CPNCKI-----F
VEK---K---E---------G-CR----YMR---C-------------------------
--------------S-------------------------------SN------------
------------------------------------------------------------
-----------
>Cs052730
---------KLNETCVIC------L--------EDC-----D------VSR---------
----------M-F----------A-V---DG------C---S-H-RYC-------FSC--
----------MKQ-HVEVKLL---------QGLV-------PKCPH-D------G-C--K
------F---------DLN-VD-----------SCA-KF----------------L----
----TP---------K-----DMATMRQRIK-EAAI------P-V--S--------E-K-
------VY----C------PY-P-RC-------SA-----------LMR----------K
VEVL----A---YTKD------------------------------------------VF
GTANQSGV-------------RKCM----------K--CHGLFCI---------------
-----------DC----KV--P-W-HNRITC----------------------NDYKR--
---------------------------------SNNLP----------T-----E-----
------D--V--------KLK--S---LASTCLW-RQ-----------CVKCNH-----M
IEL---A---E---------G-CY----HMT---C-----R-------------------
---------C----G-------------------------------HE------------
-------FCYK-------C-----------------G-----------------------
-----------
>Cs052740
--------------CKIC------Y--------EDR-----E------LDQ---------
----------M-F----------T-I---DD------C---L-H-RYC-------FSC--
----------TRK-HVEVKFL---------GGSV-------AKCPH-E------G-C--E
------S---------VVK-VE-----------SCD-KL----------------L----
----PP---------N-----VIEIIQQRLK-ESSI------P-F--S--------D-K-
------VY----C------PQ-P-RC-------SA-----------LMS----------K
TEVL----E---YTKD------------------------------------------IH
ENAEHSGT-------------RKCV----------K--CHQLFCI---------------
-----------KC----KS--S-W-HVNMTC----------------------EVYKK--
---SI---HNT----------------------QTE------------------------
------D--A--------KLK--I---LAREKLW-RP-----------CARCSH-----L
VEL---S---E---------G-CY----HII---C-----R-------------------
---------C----G-------------------------------HE------------
-------FCYS-------C-----------------G-----------------------
-----------
>Cs106150
--------------CEIC------L--------ENK-----E------EGN---------
----------M-F----------E-I---NT------C---L-H-SFC-------RDC--
----------VIK-HVSTKIE---------NGYS---S---VSCLA-L------N-C--P
------S---------IID-FH-----------SCW-RM----------------L----
----PK---------E-----IGEKWNKALCEVLYS------T-E-----------E-K-
------VV----C------PF-K-DC-------SV-----------GIT----------L
ERGA----S---IRD---------------------------------------------
---------------------CECP----------L--CHRLFCA---------------
-----------TC----EV--P-W-HDGVTC----------------------EEYKR--
---LY----------------------------KNE------------E---GRN-----
------E--I--------LMK--K---LASQMKW-MK-----------CPKCNF-----F
VEK---I---Y---------G-CL----HIT---C-----R-------------------
------------------------------------------------------------
-------FINF-------------------------------------------------
-----------
>Cs109850
--------ASSMVMCDIC------M--------EEV-----H------GND---------
-------------------------A---TR---VD-C---G-H-CFC-------NNC--
----------WTE-HFIVKIN---------EGQ----SRR-IRCMA-H------K-C--N
------A---------ICD-EA-----------VVR-TL----------------V----
-SKRHP---------D-----LANKFDRFLL-ESYI------E-D-----------N-K-
---R-VKW----C------PSTP-HC-------GN-----------AIR----------V
EDDE----F---CE----------------------------------------------
---------------------VECS-------------CGLQFCF---------------
-----------SC---LSE--A---HSPCSC----------------------LMWEL--
----W----------------------------IKK------------C-----R-----
------D--ESE------TVN--W---ITVHT---KP-----------CPKCHK-----P
VEK---N---G---------G-CN----LVS---C-----I-------------------
---------C----G-------------------------------QA------------
-------FCWL-------C-----------------G-----------------------
---------GA
>Cs149270
--------------CSIC---------------TDA----KS------HSQ---------
----------M-F------------T---NR---V--C---T-H-TFC-------TAC--
----------ISN-HIAAKLE---------VAMA-------VKCPE-P------N-C--G
------T---------VLE-PE-----------MCG-SF----------------V----
----PK---------R-----VLERWADALF-EAMI--------------------L-K-
-------WKRLNC------PF-K-DC-------GA-----------AII----------D
EGGE----E---GVTA--------------------------------------------
---------------------VECG----------S--CWRLFCA---------------
-----------EC----RV--G-W-HGEMEC----------------------GEFQR--
----L----------------------------RKE------------AGVSGDK-----
------D--DAM------TVK------LAENKKW-RR-----------CPHCKI-----Y
VEK---T---V---------G-CV----HIV---C-----R-------------------
---------C----G-------------------------------SD------------
-------FCYS-------C-----------------G-----------------------
-----------
>Cs207410
PAQAENGKCLKEETCTIC------F--------EDV-----S------VDQ---------
----------MFS------------V---DG------C---L-H-RYC-------FSC--
----------MKQ-HVEVRLL---------NGNG-----MQANCPH-Q------G-C--T
------S---------ELN-IE-----------SCG-KF----------------L----
----EP---------K-----VFEIMSQRIK-EASV------PVQ-----------E-K-
------VY----C------PY-S-RC-------SA-----------LMSKTDLLRYTEAF
YIDA----E---RTGA--------------------------------------------
---------------------RKCM----------K--CNQFFCI---------------
-----------NC----KV--A-W-HYNLTC----------------------YDHRK--
----L----------------------------NPNLH----------P-----D-----
------E--K--------MLK--S---LATRKLW-RQ-----------CIVCNN-----M
VEL---A---E---------G-CY----HIT---C-----R-------------------
---------C----G-------------------------------YE------------
-------FCYT-------C-----------------G-----------------------
-----------
>Cs236460
--------------CSIC------C--------DNK------------PSA---------
----------MMV------------A---LK------C---C-H-KFC-------SQC--
----------MKT-YVDGKVD---------ASQV-P-----IRCPQ-L------R-C--K
------Y---------YIT-SN-----------EFK-SF----------------L----
----PL---------T-----LYESLENTLA-EANI------H-A-----------D-R-
------IY----C------PF-P-NC-------SV-----------LLDPSECLSARASS
SSQS--------ENSC--------------------------------------------
---------------------IECP----------V--CQRFICV---------------
-----------EC----QV--P-W-HSSVSC----------------------EEFQN--
--IPLE---------------------------ERD------------T-----A-----
------D--I--------TLH--R---LAQNKRW-RR-----------CQECHR-----M
IEL---T---Q---------G-CF----HMT---C-----W-------------------
---------C----G-------------------------------HE------------
-------FCYS-------C-----------------G-----------------------
-----------
>Cs236890
--------------CNIC------T--------DDK-----A------LVN---------
----------M-F----------T-N---HE------C---S-H-SFC-------KDC--
----------ISN-HIAAKLE---------DNIA---N---VKCPQ-P------G-C--E
------A---------VLH-PD-----------VCH-SF----------------V----
----PK---------N-----VLDRWGYVLC-EAFI------L-G--N--------H-R-
L-----IY----C------PF-M-DC-------SV-----------ALI----------D
DGDE----A---TKE---------------------------------------------
---------------------AECP----------G--CNRMFCA---------------
-----------KC---NVV----W-HGGVEC----------------------EEFQK--
----L---CLE----------------------EKE------------R-----D-----
------D--H--------LLA--I--KLAEQENW-KR-----------CPHCRT-----Y
VEM---I---E---------G-CP----YII---C-----R-------------------
---------C----R-------------------------------TK------------
-------FCYS-------C-----------------G-----------------------
-----------
>Cs277730
--------------CGIC------F--------EIY-----P------LDK---------
----------I------------Q-S---AA------C---G-H-PFC-------NAC--
----------WTG-YISTSIN---------DGPG---CLM-LRCPD-P------S-C--G
------A---------AVG-QD-----------MIN-LL----------------V----
----SD---------D-----EKKKYFRYFV-RSYV------E-D--NRK------T-K-
-------W----C------PA-P-GC-------DY-----------AVD----------F
IVGS--------GSYD--------------------------------------------
---------------------VTCR-------------CSYSFCW---------------
-----------NC--TEEA------HRPVDC----------------------VTVAR--
----W---IL-----------------------KNS------------A-----E-----
------S--E--------NMN--W---ILANS---KP-----------CPKCKR-----P
IEK---N---Q---------G-CM----HLT---C-----T----PP-------------
---------C----K-------------------------------FE------------
-------FCWL-------C-----------------L-----------------------
-----------
>Cs312920
-QRRDEDFCMNLQECCIC------L--------SQY------------AGA---------
----------K-F----------V-R---LP------C---K-H-YFC-------WKC--
----------MET-YSSMHVK---------EGTV-S-K---LNCPD-A------K-C--D
------V---------MVP-PG-----------LLK-QL----------------L----
----GD---------E-----EFERWESMML-TKTL------E-S-----------M-S-
D----VVY----C---------P-RC-------ET-----------PCL----------E
DVDH--------D-----------------------------------------------
---------------------AQCS----------K--CYFSFCT---------------
-----------LC---SER--R---HVGIEC----------------------MTPEM--
---KL---RLLEERQNSSQLG------------SEQ------------R-----R-----
------K--EREMINELISVK--E---ILRDA---KQ-----------CPSCKM-----A
ISR---T---E---------G-CN----KMV---C----------NN-------------
---------C----G-------------------------------QY------------
-------FCYR-------C-----------------------------------------
-----------
>Cs365060
--------------CGIC------F--------EPY------------PNS---------
----------R-I----------K-S---AA------C---G-H-PFC-------VFC--
----------WEG-YVSTSIN---------DGPG---CLT-LRCPD-P------S-C--G
------A---------VVD-QD-----------MIN-SL----------------A----
----SS---------E-----DRKKYARYLL-RSYV------E-D--NKK------T-K-
-------W----C------PA-P-GC-------EN-----------AVL----------F
DAGN--------GNYD--------------------------------------------
---------------------VSCF-------------CTYSFCWKVGITNHKVDLAFII
LHMHLAFLLNLQC---TEE--A---HRPVDC----------------------ATVEK--
----W----IL----------------------KNS------------A-----E-----
------S--E--------NMN--W---ILANS---KP-----------CPKCKR-----P
IEK---N---Q---------G-CM----HMT---C-----T----PP-------------
---------C----K-------------------------------FE------------
-------FCWL-------C-----------------H-----------------------
-----------
>Cs397690
SGGSGERPDDADC-CPIC------L--------CDI------------EDD---------
----------R-F----------E-L---EA------C---G-H-HFC-------RQC--
----------LVE-QFESAIK---------NQG----RFP-VCCAK-Q------K-C--G
------T---------PIV-LA-----------DMR-TL----------------L----
----SS---------E-----KLEELFRASL-GAFI------A-S-SDGA------Y-R-
-------F----C------PS-P-DC-------PS-----------VYR----------V
ARPD----M---PGEP--------------------------------------------
---------------------FVCG----------A--CYSETCN---------------
-----------RC--HLEY------HPFLSC----------------------EQYWV--
----F----------------------------KED------------P-----------
------D--S--------SLK--E---WRKGKENVKN-----------CPVCGY-----T
IEK---T---E---------G-CN----HVE---C-----R-------------------
---------C----G-------------------------------RH------------
-------ICWV-------C-----------------------------------------
-----------
>EgA00057
--------------CGIC------F--------ESH------------PRD---------
----------K-I----------M-S---AA------C---G-H-PFC-------STC--
----------WAG-YISTSIN---------GGPG---CLT-LKCPD-P------S-C--G
------A---------AID-QD-----------MIN-QF----------------A----
----PK---------E-----DKKKYSQYLL-RSYI------E-D-----------N-R-
K----TKW----C------PA-P-GC-------EY-----------AVE----------Y
AAGS--------EGYD--------------------------------------------
---------------------VSCQ-------------CSFNFCW---------------
-----------NC---TEE--A---HRPVDC----------------------NTVAQ--
----W----IM----------------------KNSA-----------------E-----
------S--E--------NMN--W---ILANS---KP-----------CPKCKR-----P
IEK---N---Q---------G-CM----HMT---C-----T----PP-------------
---------C----K-------------------------------FE------------
-------FCWL-------C-----------------L-----------------------
-----------
>EgB02466
--------------CVIC------L--------EDT-----D------VSQ---------
----------I-F----------A-V---DG------C---L-H-RYC-------FSC--
----------MRQ-HVEVKLL---------HGMV-------PRCPH-E------G-C--K
------S---------DLN-VS-----------SCS-KF----------------L----
----TP---------K-----LIEMMTQQLK-EASI------P-V-T---------E-K-
------IY----C------PY-P-VC-------SA-----------LMS----------K
TEAS----E---CSTT------------------------------------------SG
VARSGA---------------RKCI----------K--CHRLFCI---------------
-----------NC----KV--P-W-HSGLTC----------------------LAYKV--
----L----------------------------HPL------------P---PAE-----
------D--A--------KLK--S---LASLNLW-RQ-----------CVKCNH-----M
IEL---S---E---------G-CY----HMT---C-----R-------------------
---------C----G-------------------------------YE------------
-------FCYN-------C-----------------G-----------------------
-----------
>EgC03190
--------------CEIC------V--------EPK----MG------GEL---------
------------F----------R-I---KG------C---S-H-AYC-------NDC--
----------VTK-YVTSKLH---------DNVT-----R-IGCPV-S------G-C--G
------G---------VLE-PG-----------YCQ-SI----------------L----
----PS---------E-----VFDRWGNALC-EALI-----LE-A-----------E-R-
------FY----C------PF-K-DC-------SA-----------LLI----------K
DECA----A---VLRE--------------------------------------------
---------------------SECP----------N--CRRLFCA---------------
-----------QC----RV--P-W-HAEIGC----------------------KEFQG--
----LKEG-------------------------ERE------------R-----E-----
------D--I--------MLK--K---LAESKHW-RR-----------CPKCSF-----Y
VQK---I---S---------G-CQ----DVR---C-----R-------------------
---------C------------------------------------TG------------
-------SSHL-------------------------L-----------------------
-----------
>EgC03191
ADQPLNSEPDPSFICEIC------V--------EPR----MN------GDL---------
------------F----------C-I---KN------C---S-H-AYC-------NDC--
----------ITK-FVTSKLH---------DNVM-H-----IDCPV-L------G-C--G
------G---------VLE-PE-----------YCR-SI----------------L----
----PP---------E-----VFDRWGNALC-EALI-----LE-A-----------E-R-
------FY----C------PF-K-DC-------SA-----------LLI----------N
DGGA--------VVRE--------------------------------------------
---------------------SECP----------N--CRRLFCA---------------
-----------QC----KV--P-W-HAGVEC----------------------QELNE--
----G----------------------------ERE------------R-----E-----
------D--I--------MLM--K---LAEKKHW-RR-----------CPKCRF-----F
VQK---K---S---------G-CA----FVK---C-----R-------------------
---------C----G-------------------------------VE------------
-------FCYR-------C-----------------G-----------------------
-----------
>EgC03193
--------------CEIC------V--------ETR-----T------GGD---------
----------L-F----------R-I---KG------C---S-H-AYC-------NDC--
----------VTK-YIASKLH---------DNVT---R---IGCPV-S------D-C--G
------G---------VLE-PE-----------HCR-SI----------------L----
----PP---------E-----LFDRWGNALC-EAVI------S-E--G--------E-K-
F------Y----C------PF-R-DC-------SA-----------LMI-----------
---H----D---GDAA------------------------------------------AM
TL-------------------SECS----------N--CWRLFCV---------------
-----------QC----KV--P-W-HAGVEC----------------------QEFQG--
---LK----EG----------------------ERE------------R-----E-----
------D--I--------MLK--K---LAESQRW-KR-----------CPNRRL-----M
VAR---------------------------------------------------------
------------------------------------------------------------
------------------------------------L-----------------------
-----------
>EgD01052
--------------CSIC------R--------EDR------------PTP---------
----------MMI------------T---MK------C---S-H-KFC-------SQC--
----------MRT-YVDGKVQ---------TSQV------PIRCPQ-L------K-C--R
------Y---------YVT-PV-----------ECK-FF----------------L----
----PL---------A-----SYESLERVLG-EANI------HYD-------------K-
------IY----C------PF-P-NC-------SV-----------LLDPQECLSARASS
SSQS--------ENSC--------------------------------------------
---------------------VECP----------A--CQRFICL---------------
-----------EC----GV--P-W-HSSLTC----------------------EEYQD--
----LPAE-------------------------ERD------------A-----E-----
------D--I--------TLH--R---LAANKRW-RR-----------CQQCRR-----M
IEL---T---Q---------G-CY----HMT---C-----W-------------------
---------C----G-------------------------------HE------------
-------FCYS-------C-----------------G-----------------------
-----------
>EgE00258
--KCHENFLKNLHECCIC------F--------SEY----AG------------------
----------TEF----------------IK---LP-C---Q-H-FFC-------SKC--
----------MKT-CSDLHVK---------EGTV----YK-LQCLA-S------K-C--G
------G---------VVP-PS-----------LLK-RL----------------L----
----GD---------E-----EYEHWESLML-QKSL------E-S-MS--------D-V-
------AY----C---------P-RC-------ET-----------PCI----------E
DEDQ----H---------------------------------------------------
---------------------AQCS----------K--CFFSFCT---------------
-----------LC----RE----KRHVGVECMT--------------------PEMKL--
--RIL----------------------------QERQSSSQLKDEQKLR-----E-----
------R--E--------LIN--ELLSVKEINKIAKQ-----------CPSCKM-----A
ISR---T---E---------G-CN----KMV---C----EN-------------------
---------C----G-------------------------------QY------------
-------FCYS-------C-----------------------------------------
-----------
>EgE03050
--------------CEIC---------------AER----KE------ANE---------
----------M-L------------R---IG---NV-C---S-H-SFC-------SLC--
----------ISR-YVETRVL---------DSVT-----A-IKCPA-L------E-C--E
------G---------VLQ-IN-----------SCR-QI----------------L----
----PE---------N-----VLYMWEKSLCEAVFL------D-S-----------Q-K-
------FY----C------PF-Q-NC-------SA-----------LLI-----------
------------KDYD------------------------------------------DG
QVIRE----------------SECP----------Y--CHRLFCA---------------
-----------EC----SV--P-W-HAGVSC----------------------EEFQL--
----L---NED----------------------ERG------------R-----E-----
------D--L--------IVR--E---LAKEEKW-GR-----------CPKCKF-----Y
VER---T---Q---------G-CA----HIV---C-----R-------------------
---------C----Q-------------------------------VQ------------
-------FCYG-------C-----------------G-----------------------
-----------
>EgE03057
--------------CEIC---------------AER----KE------AKE---------
----------M-F----------SIR---TM------C---S-H-TFC-------SLC--
----------ISR-HVETKVL---------DNVT-----T-IKCPG-L------E-C--E
------G---------VLQ-ID-----------SCR-QI----------------L----
----PE---------N-----VLYMWEKSLS-EVML------L-E-----------S-QS
F------Y----C------PF-N-NC-------SA-----------LLI----------K
DNDD----G---QVIR------------------------------------------E-
---------------------CECP----------Y--CHRLFCA---------------
-----------EC----SV--P-W-HAGVSC----------------------EEFRS--
---LN----------------------------EDE------------R---GSE-----
------D--L--------MVR--E---LAKEKKW-KR-----------CPNCKF-----Y
VEK---T---Q---------G-CA----HIT---C-----R-------------------
---------C----Q-------------------------------FQ------------
-------FCYG-------C-----------------G-----------------------
-----------
>EgE03058
--------------CEIC---------------AER----KE------AEE---------
----------M-F----------RIR---TA------C---S-H-AFC-------SLC--
----------ISR-HVETKVL---------DNVT-----T-IKCPG-L------D-C--E
------G---------VLE-ID-----------SCR-QI----------------L----
----PE---------N-----VLSVWEKSLCEATFH------E-L-----------E-K-
------FY----C------PF-K-NC-------SA-----------LLI----------K
DCDD----G---KVIR------------------------------------------E-
---------------------CECP----------Y--CHRLFCA---------------
-----------EC----SV--P-W-HAGVSC----------------------EEFQS--
----L---NED----------------------ERG------------R-----E-----
------D--L--------IVR--E---LAKEKKW-GR-----------CPKCKF-----Y
VER---T---Q---------G-CP----HIT---C-----R-------------------
---------C----Q-------------------------------FQ------------
-------FCYG-------C-----------------G-----------------------
-----------
>EgE03577
--------------CEIC------A--------ERK-----E------ANE---------
----------MLR----------------IG----NVC---S-H-SFC-------SLC--
----------ISR-YVETKVQ---------DSVT------AIKCPA-L------E-C--E
------G---------VLQ-IN-----------SCR-KI----------------L----
----PE---------N-----VLCMWEKSLC-EAMF------L-N-----------S-Q-
-----KFY----C------PF-Q-NC-------SA-----------LLI--------KDY
DDGQ--------VIRE--------------------------------------------
---------------------SECP----------Y--CHRLFCP---------------
-----------EC----SV--P-W-HAGVLC----------------------EEFQL--
----LNED-------------------------ERG------------R-----E-----
------D--L--------IVR--E---LAKEEKW-GR-----------CPKCKF-----Y
VER---T---Q---------G-CA----HIV---C-----R-------------------
---------C----Q-------------------------------IQ------------
-------FCYG-------C-----------------G-----------------------
-----------
>EgE03590
--------------CEIC---------------AER----KE------AKE---------
----------M-F----------SIR---TM------C---S-H-TFC-------SLC--
----------ISR-HVETKVL---------DNVT-T-----IKCPG-L------E-C--E
------G---------VLQ-ID-----------SCR-QI----------------L----
----PE---------N-----VLYMWEKSMS-EAML------L-E-----------S-Q-
-----SFY----C------PF-N-NC-------SA-----------LLI----------K
DNDD--------GQVI------------------------------------------RE
---------------------CECP----------Y--CHRLFCA---------------
-----------EC----SV--P-W-HAGVSC----------------------EEFRS--
----LNED-------------------------ERG------------S-----E-----
------D--L--------MVR--E---LAKEKKW-KR-----------CPNCKF-----Y
VER---T---Q---------G-CA----HIT---C-----R-------------------
---------C----Q-------------------------------FQ------------
-------FCYG-------C-----------------G-----------------------
-----------
>EgE03591
--------------CEIC---------------AER----KE------ADE---------
----------M-F----------RIR---TA------C---S-H-AFC-------SLC--
----------ISR-HVETKVL---------DNVT-T-----IKCPG-L------E-C--E
------G---------VLE-ID-----------SCR-QI----------------L----
----PE---------N-----VLSVWEKSLCEATFS------E-M-----------E-K-
------FY----C------PF-K-NC-------SA-----------LLI----------K
DCDD--------GKVI------------------------------------------RD
---------------------CECP----------Y--CHRLFCA---------------
-----------EC----SV--P-W-HAGVSC----------------------EEFQS--
----LNED-------------------------ERG------------R-----E-----
------D--L--------IVR--E---LAKEKKW-GR-----------CPKCKF-----Y
VER---T---Q---------G-CP----HIT---C-----R-------------------
---------C----Q-------------------------------FQ------------
-------FCYG-------C-----------------G-----------------------
-----------
>EgH00334
--------------CKIC------T--------EHV----QL------TSS---------
------------F----------KAT---AQ------C---EEH-SFC-------SRC--
----------LSS-HITWSIG---------EGVA-----N-VRCPG-L------N-C--Q
------A---------RLD-PL-----------RYR-EL----------------L----
----SS---------E-----SFLRWCDLLC-ESHI------G-G-F---------S-K-
------CY----C------PN-S-NC-------RE-----------LIV----------D
ECGC----S---GIAK------------------------------------------R-
---------------------FDCR----------K--CRQSGCF---------------
-----------QC---ASA----W-VEGHRC----------------------SRTHD--
---------------------------------EGL------------I-----------
------------------LLE--R---LAKMKKW-GR-----------CPNCRM-----Y
VEH---C---D---------G-CN----MIR---C-----R-------------------
---------C----R-------------------------------TL------------
-------FCYV-------C-----------------G-----------------------
-----------
>EgH02146
------------------------------------------------------------
------------------------------------------------------------
------------------------------------------------------------
----------------MIN------------------LL----------------V----
----PK---------E-----DKKKYSQYLL-RSYI------E-D-----------NRK-
-----TNW----C------PA-P-GC-------EY-----------AVE----------Y
FAGR--------EGYD--------------------------------------------
---------------------VSCQ-------------CSFNFCW---------------
-----------NC----TE------DRSVEC----------------------GTVAQ--
----WIM--------------------------KNS------------A-----E-----
------S--E--------NMN------CVTRNYFDNL-----------VRALEN-----G
LSD---VDSYG---------G-CS----RAA-----------------------------
---------SSKNGG-------------------------------SS------------
-------KASR-------------------------G-----------------------
-----------
>EgH04740
SETPNEAVVAAEDSCPIC------F--------CEV----ED------GYR---------
-------------------------L---EG------C---S-H-QFC-------RAC--
----------LVE-QCESAIR-------NLDSFP-------ICCAH--------EVC--G
------A---------PLL-VS-----------DLR-SL----------------L----
----SA---------E-----KLDELFRASL-GAYV------A-S-----------S-G-
--GL-YRF----C------PS-P-DC-------PS-----------VYR----------V
TGPG----I---LPEP--------------------------------------------
---------------------FLCG----------A--CYAETCT---------------
-----------RC--HLEH------HPYVSC----------------------ERYRE--
----Y----------------------------KED------------P-----------
------D--L--------SLK--Q---WCSGKDHVKE-----------CPQCGY-----T
IEK---V---D---------G-CN----HIE---C-----K-------------------
---------C----G-------------------------------RH------------
-------LCWA-------C-----------------L-----------------------
-----------
>EgI01239
--------STSTVMCDIC------M--------EDI------------PGQ---------
-------------------------I---TT---RMDC---S-H-CYC-------NDC--
----------WTE-HFIVKIN---------EGQS-----KRIKCMA-H------K-C--N
------A---------ICD-EA-----------TVR-DL----------------V----
-RRRHP---------D-----LANKFDRFLL-ESYI------E-D-----------N-K-
---M-VKW----C------PSTP-HC-------GN-----------AIR----------I
EEDE--------CCE---------------------------------------------
---------------------VECS-------------CGLQFCF---------------
-----------SC---LSE--P---HSPCSC----------------------LMWEL--
----W----------------------------SKK------------C-----R-----
------D--ESE------TVN--W---ITVHT---KP-----------CPKCHK-----P
VEK---N---G---------G-CN----LVS---C-----I-------------------
---------C----G-------------------------------QA------------
-------FCWL-------C-----------------G-----------------------
---------GA
>EgI02157
----------SWVFCHIC------M--------EEK------------SSE---------
----------EMF----------------KG----LRC---S-H-SFC-------MEC--
----------MGQ-YVALKIK--------ENEPT-------VTCPD-V------K-C--K
------S---------VLE-PQ-----------VCR-SI----------------L----
----PR---------E-----VLDRWENVLC-ESAI------L-G-----------S-Q-
-----KFY----C------PF-K-DC-------SA-----------MLV----------D
DGVE--------VVTE--------------------------------------------
---------------------SECQ----------I--CRRLFCA---------------
-----------RC----KV--P-W-HAGMEC----------------------EEFRM--
----M----------------------------KRG------------AREKDLD-----
------D-----------MMT--K---LAESNRW-RR-----------CPSCKF-----Y
VEK---V---D---------G-CQ----HIS---C-----R-------------------
---------C----G-------------------------------HQ------------
-------FCYS-------C-----------------G-----------------------
-----------
>EgJ00956
WPEETNHGKSLKETCVIC------F--------EDK-----S------VTE---------
----------M-F----------S-V---EE------C---L-H-RYC-------FTC--
----------MKR-HVEAKLL---------DGVM-------ITCPH-D------G-C--N
------S---------EVK-ID-----------SCG-GF----------------L----
----EP---------N-----VISIMSQRMK-EASV------P-V--T--------E-R-
------VY----C------PN-P-RC-------ST-----------LMS----------K
QEVL----E---YSRS------------------------------------------AF
VGAERSRA-------------RNCM----------K--CQFFFCV---------------
-----------DC----KV--P-W-HYNMTC----------------------YEYQM--
----S----------------------------SAT------------A---TAG-----
------D--A--------QLK--S---LARKRLW-RE-----------CVKCKN-----L
VEL---A---E---------G-CY----HIT---C-----R-------------------
---------C----G-------------------------------HE------------
-------FCYT-------C-----------------G-----------------------
-----------
>Lus1000412
--------------CEIC------A--------ERK----EP-------EH---------
----------M-L----------KIG---GG------C---S-HASYC-------SDC--
----------ISR-HVTTKVS---------DSVV-----T-VTCPA-A------G-C--G
------T---------VLE-LE-----------TCR-PV----------------L----
----PK---------R-----VIEQWEEVLC-RELI------G-E--S--------Q-R-
------YY----C------PF-R-DC-------ST-----------MLL----------V
EAEE----E---MIRE--------------------------------------------
---------------------SECP----------Y--CHRLFCA---------------
-----------QC----GV--P-W-HSGVDC----------------------EAFQN--
----L---GQD----------------------ERG------------R-----E-----
------D--I--------MVM--E---MAKSNKW-SR-----------CPRCMF-----Y
VER---T---E---------G-CP----HIT---C-----R-------------------
---------C----K-------------------------------YE------------
-------FCYG-------C-----------------G-----------------------
-----------
>Lus1000908
-EQGLENFLNNFQECCIC------F--------SEH-----P------GGD---------
------------F----------------IK---LS-C---K-H-FFC-------RNC--
----------MKS-YSNIHVS---------EGTV----YK-LQCPE-A------K-C--G
------N---------MIP-PS-----------ILK-QL----------------L----
----GE---------E-----EYDRYESLML-QKTL------E-C-MS--------D-V-
------VC----C---------P-RC-------EM-----------ICI----------E
DEQN----F---------------------------------------------------
---------------------AQCP----------S--CFYSFCS---------------
-----------LC--KDKR------HVGEPC----------------------LTPEL--
---KM---YIL----------------------QERMKSSQISEKQRLA---EMN-----
------K--INE------VLSETA---ISRDS---KQ-----------CPICRM-----A
ISR---T---G---------G-CN----KMV---C-----SY------------------
---------C----G-------------------------------NY------------
-------FCYA-------C-----------------------------------------
-----------
>Lus1004568
--------------CCIC------F--------TEL------------PGS---------
----------S-F----------V-R---LS------C---D-H-YYC-------WNC--
----------MKG-FSYVHVS---------EGTL-Y-K---LRCPG-S------K-C--E
------G---------IIP-PS-----------VLK-QL----------------L----
----GD---------E-----EYERYESVML-EKTL------E-C-----------M-P-
D----AVY----C---------P-RC-------DT-----------ICF----------E
DEEH----F---------------------------------------------------
---------------------AHCH----------N--CFNSFSS---------------
-----------IC----KE--KRHLVTETLC----------------------RTKGR--
---LL---SSQLN--------------------EKQ------------R-----R-----
------A--ERNKINDFLNER--E---IARNT---KQ-----------C-RCRI-----A
ISR---T---E---------G-CN----NMV---C----------GN-------------
---------C----G-------------------------------NY------------
-------FCYR-------C-----------------------------------------
-----------
>Lus1004569
DEQGLENFLNNFQECCIC------F--------SEH-----P------GSD---------
-----------------------FIK---LS------C---K-H-FFC-------RSC--
----------MKS-YSSIHVS---------EGTV-YK----LQCPE-A------K-C--G
------N---------MIP-PS-----------ILK-QL----------------L----
----VE---------E-----EYDRYESLML-QKTL------E-C-----------M-S-
---D-VVC----C---------P-RC-------EM-----------ICI----------E
DEQN----F---------------------------------------------------
---------------------AQCP----------S--CFYSFCS---------------
-----------LC--KDKR------HVGEAC----------------------LTPEL--
--KMYILQERM----------------------KSS------------PISEKQR-----
---------LAEMSKINEVLSETA---ISRDS---KQ-----------CPICSM-----A
ISR---T---G---------G-CN----KMV---C-------------------------
-------SYC----G-------------------------------NC------------
-------FCYA-------C-----------------------------------------
-----------
>Lus1011309
-------CSSSTVTCEIC------M--------EDV------------PAN---------
----------M--------------S---TS---MD-C---G-H-CFC-------NDC--
----------WTE-HFIVQIN---------EGQ----SRR-IRCMA-H------K-C--N
------A---------ICD-EA-----------VVR-NL----------------V----
KERHPD---------------LAENFERFLL-ESYI------E-D-----------N-K-
---T-VKW----C------PSVP-HC-------GN-----------AMR----------V
EGDP----V---CE----------------------------------------------
---------------------VQCS-------------CGMQFCF---------------
-----------NC--LAEA------HSPCSC----------------------TMWKL--
----W----------------------------TKK------------C---NDE-----
------S--E--------NVI--W---ITVHT---KP-----------CPTCQK-----P
VEK---D---G---------G-CN----LVY---C-----V-------------------
---------C----K-------------------------------QA------------
-------FCWL-------C-----------------G-----------------------
---------GA
>Lus1012749
--------------SLLA------Y--------HES----RQ------FQI---------
------------H------------M---KG----------G---GLS-------PDL--
----------MKR-VVEKFGA---------DLKG-------LKSMF--------REA--E
------F---------ALDTRH--------HVISVHGNI---------------------
---------------D-----VKKRVEEVVKKSRAI------N-T-----------L-PQ
SRFR-AIY-----------PVRS-AC-------VK-----------SRR----------D
TDSN--------------------------------------------------------
--------------------------------------PARIYSA---------------
-----------SR--DADI------PHGFEI----------------------LLIGR--
---------------------------------EIG------------R-----------
------T-----------VPN--E---FLTYKEHVKT-----------CPVCFF-----T
IEK---V---N---------G-CN----HVE---C-----H-------------------
---------C----G-------------------------------RH------------
-------ICWV-------C-----------------L-----------------------
-----------
>Lus1013371
--------------CQIC------F--------VRF-----S------IPD---------
------------F----------------SS---LN-C---G-H-NFC-------NQC--
----------WTQ-YVKVSID---------DGIG---CLS-LRCPE-P------K-C--L
------V---------LVG-QS-----------TIE-TL----------------I----
----GT---------D-----YMEKYSRILL-QSYI------Q-S-KSD-------H-K-
-------W----C------PA-P-DC-------ET-----------VVR----------F
EASE----M---EVDK------------------------------------------FD
---------------------VVCD-------------CSHEFCF---------------
-----------NC--SEES------HRPLDC----------------------ATVEK--
----W----------------------------MLK------------N---LSE-----
------S--E--------NVN--W---LLANT---KQ-----------CPKCRK-----P
IEK---N---Q---------G-CN----HMT---C-----QAL-----------------
---------C----G-------------------------------HH------------
-------FCWL-------C-----------------L-----------------------
-----------
>Lus1020229
----------MT--CGIC------F--------ETY-----P-------CD---------
----------K-L----------H-A---AA------C---G-H-PFC-------SSC--
----------WAG-YIGTSIN---------DGPG---CLM-LRCPD-P------S-C--A
------A---------AVG-QD-----------MIN-AL----------------A----
----AK---------E-----DKEKYNRYFI-RSYI------E-D--NRK------T-K-
-------W----C------PA-P-GC-------DY-----------AVD----------F
IVGS--------ASYD--------------------------------------------
---------------------VSCG-------------CSYSFCW---------------
-----------NC---TEE--A---HRPVDC----------------------GTVGK--
----W-----I----------------------LKN------------S-----A-----
------E--S-E------NMN--W---ILANS---KP-----------CPKCKR-----P
IEK---N---Q---------G-CM----HIT---C-----T----PP-------------
---------C----K-------------------------------FE------------
-------FCWL-------C-----------------L-----------------------
-----------
>Lus1022063
--------------CEIC------V--------ETT-----P------LRQ---------
-------------------------S---FN---PKNC---T-H-LYC-------NHC--
----------TVR-YIETELS---------EKSS----TR-ISCLE-P------G-C--Q
------G---------TLD-PE-----------HCR-QI----------------L----
----PD---------R-----LFERWGLALV-DSAI------D-A-----------S-Q-
-----KFY----C------PY-S-DC-------SV-----------LFV----------Y
DAAA----D---DCKK------------------------------------------MK
VSLIRRLWEVFRRGNRPINYYCECP----------S--CTRGMCL---------------
-----------KC----KC--P-W-HETMDC----------------------ETYEA--
----L----------------------------NRE------------G-----E-----
------E--K--------MLD--W---LAGLKKW-RK-----------CPHCNF-----Y
VGKRRFY---------------CN----YVK---C-----R-------------------
---------C----G-------------------------------KA------------
-------FCYA-------C-----------------G-----------------------
-----------
>Lus1023162
DQYATTEQVSSDLSCPIC------L--------CEV----EK------GYR---------
-------------------------L---ES------C---S-H-LFC-------QPC--
----------LME-QFESAMK-------NLDSFP-------VCCAQ----------C--R
------M---------PIY-LT-----------DLR-SL----------------L----
----SI---------E-----KLEELFQASL-RSFV------A-S-----------S-G-
--GN-YRF----C------PS-P-DC-------PS-----------VYQ----------V
TLTG----T---EEAP------------------------------------------EP
---------------------FSCE----------V--CFTETCT---------------
-----------SC--HLEN------HPSVSC----------------------ERYKE--
----Y----------------------------KED------------P-----------
------D--L--------SLK--E---WCRGKDHVKT-----------CPVCFF-----T
IEK---V---D---------G-CN----HVE---C-----R-------------------
---------C----G-------------------------------RH------------
-------TCWV-------C-----------------L-----------------------
-----------
>Lus1024093
--------------CEIC------A--------ERK-----E------QDQ---------
----------M-L----------R-M---ES------C--SNSHAPYC-------SDC--
----------ISR-HVATKLQ---------GGIV---T---VACPG-V------G-C--G
------T---------LIE-LE-----------SCR-AV----------------L----
----SK---------G-----VIEQWEELLC-RELI-----------W--------K-S-
E----VYY----C------PF-K-DC-------SA-----------VLV----------V
EGEV----M---LSMR------------------------------------------E-
---------------------SECP----------H--CHRLFCA---------------
-----------QC----RV--A-W-HSGFDC----------------------QGFKR--
---LS---QAE----------------------GRG------------K-----E-----
------D--I--------VVI--E---MAKSNKW-GR-----------CPRCKF-----Y
VER---I---E---------G-CP----HIT---C-----R-------------------
---------C----K-------------------------------YE------------
-------FCYG-------C-----------------G-----------------------
-----------
>Lus1025566
---------ELT--CGIC------F--------DVF-----T-------SN---------
----------K-I----------R-S---AA------C---G-H-PYC-------TLC--
----------WSG-YINASVN---------DGPG---CLT-LRCPD-P------S-C--R
------A---------SVG-KD-----------MIN-ML----------------A----
----SN---------E-----DKEKYARYLL-RSFI------E-G--NRK------T-K-
-------W----C------PA-P-GC-------EC-----------AVD----------F
AAGT--------GNFD--------------------------------------------
---------------------VSCF-------------CSYSFCW---------------
-----------NC---TEE--A---HRPVDC----------------------GTVSK--
----W-----I----------------------LKN------------S-----A-----
------E--S-E------NMN--W---ILANS---KP-----------CPKCKR-----P
IEK---N---Q---------G-CM----HMM---C-----T----PP-------------
---------C----K-------------------------------FE------------
-------FCWL-------C-----------------L-----------------------
-----------
>Lus1026104
---------SSLSFCEIC------A--------DRK----EP------EHM---------
----------LKI------------G---GG------C---S-HASYC-------SDC--
----------IAR-HVTTKVS---------ESVV-T-----VTCPA-A------G-C--G
------T---------VLE-LE-----------TCR-PV----------------L----
----PK---------R-----VIEQWEEVLC-RELI------G-E-----------L-Q-
-----RYY----C------PF-R-DC-------SA-----------MLL----------V
EAGE--------ELIR------------------------------------------E-
---------------------SECP----------Y--CHRLFCV---------------
-----------QC----GV--P-W-HSGVDC----------------------EAFQN--
----LGQD-------------------------ERG------------R-----E-----
------D-IM--------VME------MAKSNKW-SR-----------CPRCMF-----Y
VER---T---E---------G-CP----HIT---C-----R-------------------
---------C----K-------------------------------YE------------
-------FCYG-------C-----------------G-----------------------
-----------
>Lus1026319
----------STVTCEIC------M--------EEV------------RAN---------
----------T-S----------T-R---ID------C---G-H-CFC-------ND---
----------W---------------------QS-R-R---IRCMA-F------K-C--N
------A---------ICD-EA-----------VVR-NL----------------V----
----GK--SHP----D-----LAEKFERFLL-ESYI------E-D--NKM------V-K-
-------W----C------PSAP-HC-------GN-----------AIR----------I
EEDE----V---CE----------------------------------------------
---------------------VQCS-------------CGLQFCF---------------
-----------SC---LST--A---HSPCSC----------------------VMWEL--
----W----------------------------TKK------------C-----R-----
------D--ESE------TVN--W---MTVHT---KP-----------CPKCHK-----P
VEK---N---G---------G-CN----LVS---C-----V-------------------
---------C----G-------------------------------QA------------
-------FCWL-------C-----------------G-----------------------
---------GA
>Lus1026856
--------REMT--CGIC------F--------ETY-----P-------CD---------
----------K-L----------H-A---AA------C---G-H-PFC-------SSC--
----------WAG-YTGTAIN---------DGPG---CLM-LRCPD-P------S-C--A
------A---------AVG-QD-----------MIN-AL----------------A----
----AK---------E-----DKEKYNRYFI-RSYI------E-D--NRK------T-K-
-------W----C------PA-P-GC-------DY-----------AVD----------F
IVGS--------ASYD--------------------------------------------
---------------------VSCG-------------CSYSFCW---------------
-----------NC---TEE--A---HRPVDC----------------------GTVAK--
----W----IL----------------------KNS------------A-----E-----
------S--E--------NMN--W---ILANS---KP-----------CPKCKR-----P
IEK---N---Q---------G-CM----HIT---C-----T----PP-------------
---------C----K-------------------------------FE------------
-------FCWL-------C-----------------L-----------------------
-----------
>Lus1027027
--------RELT--CGIC------F--------DVF-----P-------SN---------
----------K-I----------R-S---AA------C---G-H-PYC-------TLC--
----------WSG-YINASVN---------DGPG---CLT-LRCPD-P------S-C--R
------A---------SVG-KD-----------MIN-ML----------------A----
----SD---------E-----DKEKYARYLL-RSFI------E-G--NRK------T-K-
-------W----C------PA-P-GC-------EC-----------AVD----------F
AAGT--------GNFD--------------------------------------------
---------------------VSCF-------------CSYSFCW---------------
-----------NC---TEE--A---HRPVDC----------------------GTVSK--
----W----IL----------------------KNS------------A-----E-----
------S--E--------NMN--W---ILANS---KP-----------CPKCKR-----P
IEK---N---Q---------G-CM----HMM---C-----T----PP-------------
---------C----K-------------------------------FE------------
-------FCWL-------C-----------------L-----------------------
-----------
>Lus1035163
--------------CPIC------L--------EQP----LC------PQI---------
----------T-S------------------------C---G-H-IFC-------FPC--
----------IVR-YLLMGQE---------DFKG-D-CY--KRCPL----------C---
------FMMVSHKDLYTVS-VE-----------NVK-QY----------------R----
----VG---------E-----TIDFMLLTRQKDSFT------P-S-ERNKQESDLAL-R-
------------CNEDVTDPY-A-KFIFTSDVELSVRKAVAELDSWLAR----------A
DSGL----V---DDLE------------------------------------------KL
PYVCAAMEQLEKRRKYWNES-RACD----------TNILHKPACN---------------
-----------QK---GSVTGTRKSSPPVDV----------------------NGQAK--
---LL---DNI----------------------KLD------------S-----DESLDE
------N--DVVQSSSHGDRK--S---LQQPLNGSKD-----------NKDSYN-----F
YQA---V---D---------G-QH----FIL-----------------------------
----------------------------------------------HP------------
-------FNMK-------C-----------------L-----------------------
-----------
>Lus1036127
-----GKGSSLKETCVIC------Y--------EDT-----D------TAQ---------
----------M-F----------P-I---DN------C---L-H-RYC-------FSC--
----------MKQ-HVEVALL---------NGKD-------AKCPH-V------G-C--E
------S---------EIK-IL-----------SCA-KF----------------L----
----DP---------K-----LVDIMSQRKK-EASI------P-V-S---------D-K-
------IY----C------PY-P-KC-------SN-----------LMTKREVLAYTKHY
FVGA----E---ASGA--------------------------------------------
---------------------RRCM----------K--CSNYFCI---------------
-----------NC----RV--A-W-HYDMSC----------------------HDYKQ--
----S----------------------------NRHV-----------R-----E-----
------D--R--------MLN--S---LANQSKW-RQ-----------CVKCSH-----M
IEL---D---Y---------G-CY----HIT---C-----R-------------------
---------C----G-------------------------------YE------------
-------FCYT-------C-----------------G-----------------------
-----------
>Lus1036128
---------TFNETCVIC------L--------EDT-----D------VER---------
----------MFA------------V---DR------C---S-H-WFC-------FTC--
----------MKQ-HVEVKLL---------HGIV-------PKCPS-D------G-C--K
------I---------ELE-VG-----------SCQ-KF----------------L----
----TP---------K-----LIETMHLRIK-EASI------P-A-----------T-E-
-----KVY----C------PY-P-KC-------SA-----------LMS----KKDLFEF
FGSE--------RSST--------------------------------------------
---------------------KKCL----------K--CHGLFCI---------------
-----------NC----KV--P-W-HSGMDC----------------------DLYKK--
----V----------------------------NPN------------P-----------
------SEDA--------KLK--F---LASRNLW-RQ-----------CMKCNH-----M
IEL---A---E---------G-CY----HMT---C-----R-------------------
---------C----G-------------------------------NE------------
-------FCYN-------C-----------------G-----------------------
-----------
>Lus1036202
--------------CSIC------C--------EDK------------MLS---------
----------MMI------------T---MK------C---S-H-KFC-------SHC--
----------MRT-YVEGKVE---------SSQV------PVRCPQ-L------G-C--R
------Y---------YLS-VS-----------ECQ-SF----------------L----
----PH---------A-----SNESFMKAFGEADPL----------------------H-
-----SVY----C------PY-P-NC-------SV-----------SLDPRECLSARASS
SSLS--------DNSC--------------------------------------------
---------------------VECP----------V--CQRFICV---------------
-----------DC----GV--P-W-HSSMSC----------------------DEYQN--
--LPLG---------------------------ERD------------S-----T-----
------D--V--------TLH--R---LARNKRW-MR-----------CQLCRS-----M
IEL---S---Q---------G-CY----HMT---C-----W-------------------
---------C----G-------------------------------HE------------
-------FCYS-------C-----------------G-----------------------
-----------
>Lus1038341
--------------CSIC------C--------EEK------------MLS---------
----------MMI------------T---MK------C---S-H-KFC-------SHC--
----------MRT-YVEGKVE---------SSQV-P-----VRCPQ-L------G-C--R
------Y---------YLS-VS-----------ECQ-SF----------------L----
----PH---------A-----SNESFMKALGEADPL------L-S-----------D-R-
------IY----C------PY-P-NC-------SV-----------SLDPRECLSARASS
SNLS--------DNSC--------------------------------------------
---------------------VECP----------V--CQRFICV---------------
-----------DC----GV--P-W-HSSTSC----------------------DEYQD--
--LPLG---------------------------ERD------------S-----------
------T-EI--------TLH--Q---LAQNKRW-MH-----------CQQCRS-----M
IEL---T---Q---------G-CY----HMT---C-----W-------------------
---------C----G-------------------------------HE------------
-------FCYS-------C-----------------G-----------------------
-----------
>Lus1040508
--------SSSTVTCEIC------M--------EDV-----P------VNM---------
-----------------------STS---MD------C---R-H-CFC-------NDC--
----------WTE-HFIVKIN---------EGQS-----RRISCMA-H------K-C--N
------A---------VCD-EA-----------VVR-NL----------------V----
KERHPD---------------LAEKFERFLL-ESYI------E-D-----------N-K-
---T-VKW----C------PSIP-HC-------GN-----------AIR----------V
EGDA--------VCE---------------------------------------------
---------------------VQCS-------------CGMQFCF---------------
-----------NC--LSEA------HSPCSC----------------------MMWKL--
----W----------------------------TKK------------C----SD-----
------E-SE--------NVN--W---ITVHT---KP-----------CPKCQK-----P
VEK---N---G---------G-CN----LVY---C-----V-------------------
---------C----K-------------------------------QA------------
-------FCWL-------C-----------------G-----------------------
---------GA
>Lus1042348
----------STVTCEIC------M--------EEV------------RAN---------
----------M-S----------T-R---ID------C---G-H-CFC-------NDC--
----------WTE-HFIVKIN---------EGQS-R-R---IRCMA-F------K-C--N
------A---------ICD-EA-----------VVR-NL----------------V----
----EK--SHP----D-----LAEKFERFLL-ESYI------E-D--NKM------V-K-
-------W----C------PSAP-HC-------GN-----------AIR----------I
EEDE----V---CE----------------------------------------------
---------------------VQCS-------------CGLQFCF---------------
-----------SC---LST--A---HSPCSC----------------------VMWEL--
----W----------------------------TKK------------C-----R-----
------D--ESE------TVN--W---MTVHT---KP-----------CPKCHK-----P
VEK---N---G---------G-CN----LVS---C-----V-------------------
---------C----G-------------------------------QA------------
-------FCWL-------C-----------------G-----------------------
---------GA
>Lus1042610
-----------------------------------------P------------------
----------K------------------------------GMR-TLV------------
----------MQS--VHRKVH---------RGRA-RRNRR-PEYPA-P------D-SSAR
------G---------LSD-PE-----------YCR-QI----------------L----
----PA---------K-----LFHRWGLALV-DSAI------E-A--S--------Q-K-
------FY----C------PF-L-DC-------SV-----------LLI----------N
DAAG----N---NK----------------------------------------------
---------------------CTCP----------S--CKRAICV---------------
-----------KC----KC--P-W-HKRMDC----------------------KTYED--
----L----------------------------KRQ------------G---KLQ-----
------D--K--------KLE--R---LAGLNKW-RK-----------CPHCNF-----Y
IGK---D---D---------D-CS----YVK---C-----RSKNNGTVPDDVAVDKKQQR
PSDDGKRTVCAAYNG-------------------------------DDRRTSGPTF----
-------VCEI-------C-----------------------------------------
-----------
>Mdo0012693
---------ELT--CGIC------F--------EAC-----P-------HG---------
----------S-I----------K-S---AA------C---G-H-PYC-------CTC--
----------WKG-YIGTSIS---------DGPG---CLT-LRCPD-P------S-C--G
------A---------SLG-QD-----------MIS-VL----------------V----
----SD---------E-----DNQKYSRYLL-RSYI------E-D--NKK------T-K-
-------W----C------PA-P-GC-------EY-----------AVN----------F
VGDN--------ENYD--------------------------------------------
---------------------VSCL-------------CSHGFCW---------------
-----------NC---TEE--A---HRPVDC----------------------STVEK--
----W-----I----------------------LKN------------S-----A-----
------E--S-E------NMN--W---ILANS---KP-----------CPKCKR-----P
IEK---N---Q---------G-CM----HMT---C-----T----PP-------------
---------C----K-------------------------------FE------------
-------FCWL-------C-----------------L-----------------------
-----------
>Mdo0076881
--------SELN--CGIC------F--------ETY-----P-------RD---------
----------K-M----------H-A---AA------C---G-H-PFC-------SSC--
----------WAG-YISTAIN---------DGPG---CLM-LRCPD-P------S-C--S
------A---------VVF-QD-----------MIN-DL----------------A----
----SY---------E-----EKEKYSRYFL-RSYV------E-D--NRK------T-K-
-------W----C------PA-P-GC-------DY-----------AIN----------F
IVGG--------GSYD--------------------------------------------
---------------------VTCH-------------CSYSFCW---------------
-----------NC---TEE--A---HRPVDC----------------------GTVSK--
----W----IM----------------------KNS------------A-----E-----
------S--E--------NMN--W---ILANS---KP-----------CPKCKR-----P
IEK---N---Q---------G-CM----HIT---C-----T----PP-------------
---------C----K-------------------------------FE------------
-------FCWL-------C-----------------L-----------------------
-----------
>Mdo0167646
------------------------------------------------------------
-------------------------------------M----------------------
----------IGG-FFSFQLL--------------------------M--------C---
---------------------------------LCG------------------------
---------------R----------------------------------------T-K-
-------W----C------PY-P-GC-------EY-----------AVN----------F
VGDI--------ENYD--------------------------------------------
---------------------VSSS-------------APMDFAG---------------
-----------IV----RR------KLIVDC----------------------STVEK--
----W----IL----------------------KNS------------A-----E-----
------S--E--------NMN--W---ILANS---KP-----------CPKCKR-----P
IEK---K---P-----------------RML---C-------------------------
------------------------------------------------------------
------------------------------------L-----------------------
-----------
>Mdo0177226
--------------CSIC------C--------DDK------------PSL---------
----------MMI------------T---MK------C---S-H-KFC-------SHC--
----------MRT-YVDGKVQ---------SSQV------PIRCPQ-L------R-C--K
------Y---------YIS-TA-----------ECK-SF----------------L----
----PL---------T-----SYESLEKSFA-EASI------LHS-----------D-R-
------MY----C------PF-P-NC-------SV-----------LLDPLECLSARASS
SSQS--------DNSC--------------------------------------------
---------------------IECP----------V--CQRFICA---------------
-----------DC----GV--P-W-HTSMSC----------------------EEFQN--
--LPLE---------------------------ERD------------A-----A-----
------D--I--------TLH--R---LAQSNSW-RR-----------CQQCRR-----M
IEL---S---Q---------G-CY----HMT---C-------------------------
------------------------------------------------------------
------------------------------------------------------------
-----------
>Mdo0183942
--------------CDFC------V--------EPV-----N------LKD---------
----------S-F----------N-I---RG------C---T-H-FYC-------QGC--
----------IVK-FIASKRQ---------DNVT---R---IMCPV-P------G-C--T
------G---------TLD-LE-----------YCR-AI----------------L----
----PK---------D-----VCDRWGKALC-ESVV------M-A-LMGT------G-K-
K----YLY----C------PF-N-AC-------SA-----------LLI----------H
EDPE--------GTTQ--------------------------------------------
---------------------SVCP----------H--CKREFCA---------------
-----------KC----KV--P-W-HTEFDC----------------------ANFQK--
----L----------------------------EKR------------G-----E-----
------D--K--------MLE--E---LAKRKRW-RR-----------CPNCKY-----Y
VER---K-------------S-------RVQ---------L-------------------
----------------------------------------------HE------------
------------------M-----------------Q-----------------------
-----------
>Mdo0195336
--------------CLIC------F--------EDI-----S------GDR---------
----------M-F----------S-I---GT------C---E-H-KYC-------LPC--
----------MKH-HVEISWQ---------NGIV-------AQCPH-K------D-C--K
------C---------EVN-ID-----------GCK-KF----------------L----
----SP---------E-----LAAVMIERIK-ECSI------P-V--T--------E-K-
------VY----C------PY-P-RC-------SA-----------LMS----------K
QEVL----E---HTKT------------------------------------------SF
VGEGG----------------RKCM----------K--CKHYFCI---------------
-----------NC----KV--P-W-HYDMSC----------------------YDCQR--
---------------------------------SETYSC---------V-----E-----
------D--Q--------LLK--S---LATKKLW-RQ-----------CSKCNH-----M
VEL---D---S---------G-CY----HIT---CRITMKR-------------------
---------KDNNRG--------------------------EVISALF------------
-------LSHE-------H-----------------L-----------------------
-----------
>Mdo0216070
---------NSPLMCAIC------I--------EDV-----P------SNE---------
-----------------------TTK---MD------C---G-H-CFC-------NTC--
----------WTE-HFVVKIN---------EGQS-----KRIRCMA-H------K-C--N
------A---------ICD-EA-----------VVR-NL----------------V----
SKRHPQ---------------LAEKFDRFLL-ESYI------E-D-----------N-K-
---R-VKW----C------PSTP-HC-------GN-----------AIR----------V
EDDQ--------FCE---------------------------------------------
---------------------IECS-------------CGLQFCF---------------
-----------SC--LSQA------HSPCSC----------------------LMWEL--
----W----------------------------AKK------------C----RD-----
------E-SE--------TVN--W---ITVHT---KP-----------CPKCHK-----P
VEK---N---G---------G-CN----LVS---C-----I-------------------
---------C----G-------------------------------QA------------
-------FCWL-------C-----------------G-----------------------
---------GA
>Mdo0216660
-------STQIL--CGIC------V--------EMK-----E------ADE---------
----------M-F----------R-N---EG------C---V-H-SFC-------ADC--
----------ITK-HVASKIQ---------ANIH---V---VLCPG-L------D-C--R
------A---------VLE-LD-----------TCM-PM----------------L----
----PK---------E-----VIERWNDALC-EAMV------L-G--A--------Q-R-
L------Y----C------PF-S-DC-------ST-----------VLM-----------
---I--------DNEG------------------------------------------EE
AIRE-----------------SECP----------I--CHRLFCA---------------
-----------RC----QV--P-W-HPGVDC----------------------EEYRR--
----L----------------------------NEDERG---------R-----A-----
------D--L--------MVK--E---LAKQKKW-KR-----------CPRCKY-----Y
VEK---T---Q---------G-CL----HIT---C-----R-------------------
---------C----Q-------------------------------YQ------------
-------FCYA-------C-----------------G-----------------------
-----------
>Mdo0217621
-------SKNVNETCVIC------L--------EAT-----D------VNQ---------
----------M-F----------S-V---DG------C---L-H-RYC-------FSC--
----------MKQ-HVEVKLL---------HGMI-------XRCPH-E------D-C--K
------S---------DLT-VD-----------SCA-KF----------------L----
----TP---------K-----HVETMRQRIK-EASI------P-A--T--------E-K-
------VY----C------PY-P-RC-------SA-----------LMS----------K
RELL----Q---DXKS------------------------------------------RD
VELSGV---------------RKCL----------K--CQCLFCI---------------
-----------NC----KV--P-W-HRNRTC----------------------XDYKR--
---LX----------------------------PHP------------X-----E-----
------D--T--------KLK--S---LASTNLW-RQ-----------CVKCNH-----M
IEL---A---E---------G-CY----HMT---C-----R-------------------
---------C----G-------------------------------HE------------
-------FCYN-------C-----------------G-----------------------
-----------
>Mdo0249752
---SSNSKSVPDFVCEIC------V--------DHK----SG------IDL---------
------------F----------R-I---EN------C---S-H-GYC-------TDC--
----------MVK-YVASKLQ---------ENIT-----S-IRCPV-P------D-C--I
------G---------LLE-PE-----------YCR-PI----------------L----
----PP---------E-----VFDRWGTAMC-EAVI------L-G-S---------E-K-
------FY----C------PY-K-DC-------SA-----------MLI-----------
DDGS----E---VVRQ--------------------------------------------
---------------------SECP----------N--CWRMFCA---------------
-----------HC----KV--P-W-HEGIEC----------------------EEFVK--
----L----------------------------NKE------------------------
------D--I--------MLM--N---LAQKKQW-RR-----------CPNCRF-----Y
VEK---S---V---------G-CM----FMM---C-----R-------------------
---------D----GVIIVHISTLL---------------------YS------------
-------TVFV-------V--------PVFPTSPILSPSPYQVTRREGDEDISPVAYLHE
LPIHEAIVRPT
>Mdo0255934
--------------CDFC------V--------ERV-----D------LKD---------
----------S-F----------N-I---KG------C---S-H-FYR-------QYC--
----------IVK-FVASKLD---------DNVS---S---IICPA-Q------G-C--T
------G---------SLD-LD-----------YCR-PI----------------L----
----PT---------D-----VFDRWGKAIY-ESVV------I-G-PQ--------K-K-
N----HLY----C------PF-A-TC-------SA-----------LLI----------H
EGPE----D---TNQ---------------------------------------------
---------------------ARCP----------H--CKREFCA---------------
-----------KC----EV--P-W-HTEFNC----------------------AMFQK--
----L----------------------------RDK------------G-----E-----
------D--K--------MLK--E---LAKNKNW-RR-----------CPRCNY-----Y
VER---I---D---------G-CS----YMK---C-----R-------------------
---------C----G-------------------------------FA------------
-------FCYS-------C-----------------G----IQAVEHTRYCQSLSGGYHS
VCVSSLQKKVL
>Mdo0256628
---------VCSFTCEIC------F--------ETF----VG------GDR---------
----------G--------------I---SS---NF-C---S-H-FYC-------GGC--
----------WGG-YVSKSINN--------DGLG---CLS-LKCPH-P------S-C--G
------A---------AVG-ED-----------MIF-LL--------------ADI----
----DS---------------DKGKFSRYLV-RSYI------E-E-SYRK------T-K-
-----IKW----C------PA-P-GC-------DN-----------AVD----------F
VGGN----K---TNYD--------------------------------------------
---------------------VSCL-------------CSYIFCW---------------
-----------NC---SEE--A---HSPVKC----------------------ETVAK--
----WMS--------------------------KNK------------N-----E-----
------S--E--------NMN--W---ILVNT---KP-----------CPQCKR-----P
IEK---N---Q---------G-CN----HMR---C-----RAP-----------------
---------C----R-------------------------------FD------------
-------FCWI-------C-----------------L-----------------------
-----------
>Mdo0257517
--------------CRIC------F--------DDH----QY------GSK---------
----------D-V----------F-F---AV------C---G-H-PFC-------RDC--
----------WTG-YFKSAID---------EGPX---CLM-LRCPE-P------S-C--K
------A---------AVG-PD-----------LIE-GL----------------T----
----TG---------------DHERYKSFLL-RSYV------E-G-------------R-
R--E-IKW----C------PA-P-DC-------KY-----------AVK----------F
NAGG----T---KSYD--------------------------------------------
---------------------VSCL-------------CLYGFCW---------------
-----------NC---SEE--I---HRPVNC----------------------KTVEN--
----W---ILK----------------------NKD------------------D-----
------S--L--------NAQ--W---ILGNT---KP-----------CPKCKK-----P
IEK---N---Q---------G-CN----HMT---C-----L----NP-------------
---------C----R-------------------------------YE------------
-------FCWY-------C-----------------L-----------------------
-----------
>Mdo0266094
------------------------------------------------------------
-------------------------------------M----------------------
----------IGG-FFSFQLL--------------------------L--------C---
----------------LCG-----------------------------------------
---------------H----------------------------------------T-K-
-------W----C------PY-P-GC-------EH-----------ALN----------F
VGDN--------ENYD--------------------------------------------
---------------------VSCL-------------CSYGFCW---------------
-----------NC---TEE--A---HRPVDC----------------------STVEK--
----W----IL----------------------KNS------------A-----E-----
------S--E--------NMN--W---ILANS---KP-----------CPKCKR-----P
IEK---N---Q---------G-CM----HMT---C-----T----PP-------------
---------C----K-------------------------------FE------------
-------FCWL-------C-----------------L-----------------------
-----------
>Mdo0271544
--------RELT--CGIC------F--------ETF-----P-------RG---------
----------S-I----------R-S---AA------C---G-H-PYC-------CAC--
----------WKG-YIRTSIS---------DGPG---CLT-LRCPD-P------S-C--G
------A---------SVG-QD-----------MIS-ML----------------V----
----SE---------E-----DNQKYSRYLI-RSYI------E-D--NKK------T-K-
-------W----C------PY-P-GC-------EH-----------ALN----------F
VGDN--------ENYD--------------------------------------------
---------------------VSCL-------------CSYGFCW---------------
-----------NC---TEE--A---HRPVDC----------------------STVEK--
----W----IL----------------------KNS------------A-----E-----
------S--E--------NMN--W---ILANS---KP-----------CPKCKR-----P
IEK---N---Q---------G-CM----HMT---C-----T----PP-------------
---------C----K-------------------------------FE------------
-------FCWL-------C-----------------L-----------------------
-----------
>Mdo0275645
--------------CSIC------C--------DDK------------PSL---------
----------MMI------------T---MK------C---S-H-KFC-------SHC--
----------MRT-YVDGKVQ---------SSQV------PIRCPQ-L------R-C--K
------Y---------YIS-TA-----------ECK-SF----------------L----
----PL---------T-----SYESLEKSFA-EASI------LHS-----------D-R-
------MY----C------PF-P-NC-------SV-----------LLDPLECLSARASS
SSQS--------DNSC--------------------------------------------
---------------------IECP----------V--CQRFICA---------------
-----------DC----GV--P-W-HTSMSC----------------------EEFQN--
--LPLE---------------------------ERD------------A-----A-----
------D--I--------TLH--R---LAQSNSW-RR-----------CQQCRR-----M
IEL---S---Q---------G-CY----HMT---C-----W-------------------
---------C----G-------------------------------HE------------
-------FCYS-------C-----------------G-----------------------
-----------
>Mdo0278022
---------NSPVMCAIC------I--------EDV-----P------SNE---------
-----------------------TTK---MD------C---G-H-CFC-------NSC--
----------WTE-HFVVKIN---------EGQS-----KRIRCMA-H------K-C--N
------A---------ICD-EA-----------VVR-NL----------------V----
SKRHPQ---------------LAEKFDRFLL-ESYI------E-D-----------N-K-
---R-VKW----C------PSTP-HC-------GN-----------AIR----------V
EDDQ--------FCE---------------------------------------------
---------------------IECS-------------CGLQFCF---------------
-----------SC--LLQA------HSPCSC----------------------LMWEL--
----W----------------------------AKK------------C----RD-----
------E-SE--------TVN--W---ITVHT---KP-----------CPKCHK-----P
VEK---N---G---------G-CN----LVS---C-----I-------------------
---------C----G-------------------------------QA------------
-------FCWL-------C-----------------G-----------------------
---------GA
>Mdo0279255
--------------GSLC---------------KRI------------------------
-----------------------------------------DWQ-RWC------------
----------WM--FV-------------------------SKXPH-L------R-C--G
------A---------XVG-ED-----------LVL-SV----------------L----
----VT---------KGNGDADKAKYSRYLL-RFYV------E-D-SNGK------R-K-
-------W----C------PA-P-GC-------NC-----------AVD----------F
IGGY--------GTCD--------------------------------------------
---------------------VSCL-------------CSYRFCS---------------
-----------NY---NEE--G---LSPMNC----------------------DIVAK--
----WMML-------------------------KNK------------------------
------D--ELENIECIDNID--W---ITENT---QP-----------RPKCER-----N
IKK---D---R---------G-CN----QVS---------R-------------------
---------A----R---------------------------------------------
-------FRKE-------A-----------------G-----------------------
-----------
>Mdo0286589
--------V-----CEIC------V--------EPK------------SGI---------
-----------------------------ES-FRIENC---S-H-GYC-------TEC--
----------MVK-YVASKLQ----------ENI-----TSIRCPV-P------D-C--I
------G---------LLE-PE-----------YCR-PI----------------L----
----PP---------E-----VFDQWGTALC-EAVI------LGS-----------E-K-
------FY----C------PY-K-EC-------SA-----------MLI----------D
DGKE--------VVRQ--------------------------------------------
---------------------SACP----------N--CWRMFCA---------------
-----------QC----KA--P-W-HEGIEC----------------------EEFLK-L
--NKD----------------------------ERE------------R-----E-----
------D--I--------MLK--N---LAQKQQW-RR-----------CPKCRF-----Y
VEK---S---M---------G-CM----FMM---C-----R-------------------
---------C----R-------------------------------TA------------
-------FCYR-------C-----------------GDVLENIRDHYCPSCGGXKKEEDX
FLLTMDKYINQ
>Mdo0289351
--------LSSEVMCGIC------M--------DEI-----P------ADQ---------
-------------------------V---TV---MD-C---G-H-CFC-------NGC--
----------WTE-HFIVKIN---------DGQ----SRR-IKCMA-Y------K-C--N
------A---------ICD-EA-----------VIR-NL----------------V----
---------------SARDHSLAEKFERFLL-ESYI------E-D-----------N-R-
---M-VKW----C------PSVP-HC-------GN-----------AIR----------I
EEDE----L---CE----------------------------------------------
---------------------VECA-------------CGXQFCF---------------
-----------NC--LAEA------HSPCSC----------------------QMWKL--
----W----------------------------CQK------------C-----Q-----
------D--ESE------TVN--Y---IAVNT---KP-----------CPKCGK-----L
VEK---N---G---------G-CN----LVS---C-----L-------------------
---------C----G-------------------------------QP------------
-------FCWL-------C-----------------G-----------------------
---------AP
>Mdo0305763
--------------CGIC------F--------EIY-----P------RDK---------
----------M-H------------A---AA------C---G-H-PFC-------SSC--
----------WAG-YISTAIN---------DGPG---CLM-LRCPD-P------S-C--S
------A---------VVC-QD-----------MIN-DL----------------A----
----SY---------E-----EKEKYSRYFI-RSYV------E-D-----------N-R-
---K-TKW----C------PA-P-GC-------DY-----------AID----------F
IVGG--------GSYD--------------------------------------------
---------------------VTCR-------------CSYSFCW---------------
-----------NC--TEEA------HRPVDC----------------------GTVSK--
----W---IM-----------------------KNS------------A-----E-----
------S--E--------NMN--W---YSRQKALADL-----------QQMQTV-----H
LEKLSDT---Q-----------CQ----PES---------Q-------------------
----------------------------------------------LK------------
-------FITE-------------------------------------------------
-----------
>Mdo0312471
--------KNVNETCVIC------L--------EAT-----D------VNQ---------
----------MFS------------V---DG------C---L-H-RYC-------FSC--
----------MKQ-HVEVKLL---------HGMI-------PRCPH-E------D-C--K
------S---------DLT-VD-----------SCA-KF----------------L----
----TP---------K-----HVETMRQRIK-EASI------P-A-----------T-E-
-----KVY----C------PY-P-RC-------SA-----------LMS----------K
RELL--------QDXK------------------------------------------SR
DVELSGV--------------RKCL----------K--CQCLFCI---------------
-----------NC----KV--P-W-HRNRTC----------------------ADYKR--
----L----------------------------NPH------------P-----X-----
------E-DT--------KLK--S---LASTNLW-RQ-----------CVKCNH-----M
IEL---A---E---------G-CY----HMT---C-----R-------------------
---------C----G-------------------------------HE------------
-------FCYN-------C-----------------G-----------------------
-----------
>Mdo0320226
--------KNVNETCVIC------L--------EAT-----D------VNQ---------
----------MFS------------V---DG------C---L-H-RYC-------FSC--
----------MKQ-HVEVKLL---------HGMI-------PRCPH-E------D-C--K
------S---------DLT-VD-----------SCA-KF----------------L----
----TP---------K-----HVETMRQRIK-EASI------P-A-----------T-E-
-----KVY----C------PY-P-RC-------SA-----------LMS----------K
RELL--------QDMK------------------------------------------SR
DVELSGV--------------RKCL----------K--CQCLFCI---------------
-----------NC----KV--P-W-HRNRTC----------------------ADYKR--
----L----------------------------NPH------------P----PE-----
------D--T--------KLK--S---LASTNLW-RQ-----------CVKCNH-----M
IEL---A---E---------G-CY----HMT---C-----R-------------------
---------C----G-------------------------------HE------------
-------FCYN-------C-----------------G-----------------------
-----------
>Mdo0599335
--------------CSIC------C--------DDK------------PSP---------
----------MMI------------T---MK------C---S-H-KFC-------THC--
----------MRT-FVDGKVQ---------SSQV------PIRCPQ-L------Q-C--M
------Y---------YIS-TA-----------ECK-SF----------------L----
----PL---------T-----SYESLEKSLA-EANI------LHS-----------D-R-
------VY----C------PF-P-NC-------ST-----------LLGPLECLSARASS
SSQS--------DNSC--------------------------------------------
---------------------VECP----------V--CQRFICV---------------
-----------DC----GV--P-W-HSSMSC----------------------EEFQN--
--LXLE---------------------------ERD------------A-----A-----
------D--I--------TLH--R---LAQNNSW-RR-----------CQQCRR-----M
IEL---T---Q---------G-CY----HMT---C-------------------------
------------------------------------------------------------
------------------------------------------------------------
-----------
>Mdo0643122
--------------CGIC------L--------DVK-----S------TGE---------
----------M-F----------R-S---SG------C---S-H-TFC-------CDC--
----------IGR-YVGTKIQ---------ENXS-----V-VKCPD-V------K-C--K
------G---------ELE-PQ-----------SCK-SI----------------I----
----PK---------E-----VFDRWQNALCESMFL------G-S-----------Q-K-
------VY----C------PF-K-DC-------SA-----------MLX----------D
DGEE----V---VTV---------------------------------------------
---------------------TWCP----------H--CWRMFCA---------------
-----------QC----KV--A-W-HAGIEC----------------------WEFQN--
----L----------------------------NKDERE---------R-----D-----
------D--I--------MVL--E---LAKKNKW-RR-----------CPTCKF-----I
VEK---N---E---------G-CL----HIT---C-----R-------------------
----------------------------------------------LA------------
-------IIFS-------S-----------------------------------------
-----------
>Mdo0644255
--------------CSIC------C--------DDK------------PSP---------
----------MMI------------T---MK------C---S-H-KFC-------THC--
----------MRT-FVDGKVQ---------SSQV------PIRCPQ-L------Q-C--M
------Y---------YIS-TA-----------ECK-SF----------------L----
----PL---------T-----SYESLEKSLA-EANI------LHS-----------D-R-
------VY----C------PF-P-NC-------ST-----------LLGPLECLSARASS
SSQS--------DNSC--------------------------------------------
---------------------VECP----------V--CQRFICV---------------
-----------DC----GV--P-W-HSSMSC----------------------EEFQN--
--LRLE---------------------------ERD------------A-----A-----
------D--I--------TLH--R---LAQNNSW-RR-----------CQQCRR-----M
IEL---T---Q---------G-CY----HMT---C-----W-------------------
---------C----G-------------------------------HE------------
-------FCYS-------C-----------------G-----------------------
-----------
>Mdo0798346
---------PSEVMCGIC------M--------DEI-----P------AGQ---------
-----------------------VTL---MD------C---G-H-CFC-------NEC--
----------WTE-HFIVKIN---------DGQS-----RRIKCMA-H------K-C--N
------A---------ICD-ES-----------IIR-NL----------------V----
-SVRDP---------N-----LAEKFERFLL-ESYI------D-D-----------N-R-
---M-VKW----C------PSVP-HC-------GN-----------AIR----------I
EEDE--------LCE---------------------------------------------
---------------------VECA-------------CALQFCF---------------
-----------NC--LSEA------HSPCSC----------------------QIWKL--
----W----------------------------CQK------------C-----Q-----
------D--ESE------TVN--Y---IAVNT---KP-----------CPKCHK-----L
VEK---N---G---------G-CN----LVT---C-----V-------------------
---------C----G-------------------------------QH------------
-------FCWL-------C-----------------G-----------------------
-----------
>Mdo0850892
--------------CEIC------V--------EMI-----E------VDE---------
----------M-F----------Q-N---EG------C---V-H-SFC-------SDC--
----------ITK-HVASKIQ---------ANIH-----I-VSCPG-L------D-C--R
------A---------VLE-LD-----------ACM-PI----------------L----
----PK---------E-----VIERWNDALC-EAMV------L-G--A--------Q-R-
------LY----C------PF-S-DC-------ST-----------VLM----------I
DNEG----E---EAVR------------------------------------------V-
---------------------SECP----------I--CHRLFCA---------------
-----------RC----QV--P-W-HPGVDC----------------------EEYRR--
----L---NED----------------------ERG------------R-----A-----
------D--L--------MVK--E---LAKQKKW-KR-----------CPRCKY-----Y
VEK---T---Q---------G-CL----HIT---C-----R-------------------
---------C----Q-------------------------------YQ------------
-------FCYG-------C-----------------G-----------------------
-----------
>Mdo0924786
------------------------------------------------------------
------------------------------------------------------------
------------------------------------------------------------
--------------------MD-----------F---RI----------------L----
------------------------------------------------------------
----------------------A-NS----------------------------------
------------------------------------------------------------
------------------------------------------------------------
------------------------------------------------------------
------------------------------------------------------------
-----------------------------------KP-----------CPKCKR-----P
IEK---N---Q---------G-CM----HIT---C-----T----PP-------------
---------C----K-------------------------------FE------------
-------FCWL-------C-----------------L-----------------------
-----------
>Mdo0944063
----------TQTLCGIC---------------VEM----KE------ADE---------
----------MFR------------N---EG------C---V-H-SFC-------SDC--
----------ITK-HVASKIQ---------ANIH-V-----VSCPG-L------D-C--R
------A---------VLE-LD-----------ACM-PM----------------L----
----PK---------E-----VIERWNDALC-EAMV------L-G-----------A-P-
-----RLY----C------PF-S-DC-------ST-----------VLM----------I
DNEG--------EEAV------------------------------------------RE
---------------------SECP----------I--CHRLFCA---------------
-----------RC----QV--P-W-HPGVDC----------------------EEYRR--
----LNED-------------------------ERG------------R-----A-----
------D--L--------MVK--E---LAKQKKW-KR-----------CPRCKY-----Y
VEK---T---Q---------G-CL----HIT---C-----R-------------------
---------C----Q-------------------------------FQ------------
-------FCYG-------C-----------------G-----------------------
-----------
>Mes_000127m
VSGTAEKPEEEATACPVC------L--------CEV----EE------CFQ---------
-------------------------L---EA------C---A-H-KFC-------RSC--
----------LVD-QLESAMR---------GHDG----FP-VFCAH-E------G-C--G
------M---------HIW-LT-----------DLK-SL----------------L----
----PC---------E-----RLEDLFRASL-GAFV------A-S-SGGT------Y-R-
-------F----C------PS-P-DC-------PS-----------VYR----------V
SDTG----M---VGGP--------------------------------------------
---------------------FVCG----------A--CYAETCT---------------
-----------KC--HLEY------HPYVSC----------------------ERYKE--
----F----------------------------KED------------P-----------
------D--L--------SLK--D---WCKGKEHVKS-----------CPVCGF-----I
IEK---V---D---------G-CN----HIE---C-----R-------------------
---------C----G-------------------------------RH------------
-------ICWV-------C-----------------S-----------------------
-----------
>Mes_004169m
--------LSSTIMCDIC------M--------EDV------------LGN---------
-------------------------K---TT---RMDC---G-H-CFC-------NDC--
----------WTE-HFIVKIN---------EGQS-----RRIRCMA-H------K-C--N
------A---------ICD-EA-----------IVR-NL----------------V----
SKKHPD---------------LAEKFDRFLL-ESYI------E-D-----------N-K-
----MVKW----C------PSTP-HC-------GN-----------AIR----------I
EEDE--------CCE---------------------------------------------
---------------------VECS-------------CSLQFCF---------------
-----------SC--LSEA------HSPCSC----------------------LMWEL--
----W----------------------------SKK------------C-----R-----
------DESE--------TVN--W---ITVHT---KP-----------CPKCHK-----P
VEK---N---G---------G-CN----LVS---C-----I-------------------
---------C----G-------------------------------QS------------
-------FCWL-------C-----------------G-----------------------
---------GA
>Mes_004186m
--------SSSTITCDIC------I--------EDV------------SGN---------
-------------------------K---VT---RMDC---G-H-CFC-------NDC--
----------WTE-HFIVKIN---------EGQS-----RRIRCMA-H------K-C--N
------A---------ICD-EA-----------VVR-NL----------------V----
SKKHPD---------------LAEKFDRFLL-ESYI------E-D-----------N-K-
---M-VKW----C------PSTP-HC-------GN-----------AIR----------I
EEDE--------CCE---------------------------------------------
---------------------IECS-------------CGLQFCF---------------
-----------SC--LSEV------HSPCSC----------------------LMWEL--
----W----------------------------SKK------------C----QD-----
------E-SE--------TVN--W---ITVHT---KP-----------CPKCHK-----P
VEK---N---G---------G-CN----LVS---C-----I-------------------
---------C----G-------------------------------QS------------
-------FCWL-------C-----------------G-----------------------
---------GA
>Mes_004201m
--------REMT--CGIC------F--------ETY-----P-------CD---------
----------R-L----------H-V---AA------C---G-H-PFC-------STC--
----------WQG-YISTAIN---------DGPG---CLM-LRCPD-P------S-C--S
------A---------AVG-QD-----------MIN-EL----------------A----
----SD---------E-----DKEKYSRYFI-RSYV------E-D--NRK------T-K-
-------W----C------PA-P-GC-------DY-----------AVD----------F
IVGS--------GSYD--------------------------------------------
---------------------VTCR-------------CSYSFCW---------------
-----------NC---TEE--A---HRPVDC----------------------GTVAK--
----W----IL----------------------KNS------------A-----E-----
------S--E--------NMN--W---LCLGA-W--------------SD---------H
GER---T---G---------G-------FYA---C-----N-------------------
--------------R-------------------------------YE------------
-------TAKQ-------------------------E-----------------------
-----------
>Mes_004381m
---------TLQETCVIC------L--------EDT-----D------AER---------
----------I-F----------S-V---DR------C---G-H-RYC-------ISC--
----------MKQ-HVEVKLL---------HGKV-------PKCPH-D------G-C--N
------L---------ELS-VD-----------SCR-KF----------------L----
----TS---------K-----LIETMNQRIK-EASI------P-V--T--------E-K-
------IY----C------PY-P-KC-------SA-----------LMS----------K
KEVS----E---YAEN------------------------------------------IF
AGSQRSAA-------------RKCV----------K--CHGLFCI---------------
-----------NC----KV--P-W-HSNISC----------------------TSYKM--
----L----------------------------NPN------------Q---PAD-----
------D--V--------KLK--S---LATRKLW-RQ-----------CVKCNH-----M
IEL---A---E---------G-CY----HMT---C-----R-------------------
---------C----G-------------------------------FE------------
-------FCYN-------C-----------------G-----------------------
-----------
>Mes_004710m
-------IDPAIITCGIC------F--------DSY-----P------SDS---------
-------------------------I---SS---AA-C---G-H-PYC-------NAC--
----------WSS-YISTSINN--------DGLG---CLM-LRCPD-P------S-C--R
------V---------AVG-QD-----------MVD-LL----------------V----
----SR---------E-----DRNKYARCFV-RSYI------L-E-----------K-K-
---K-IKW----C------PG-R-DC-------DC-----------AIE----------F
FDGD----A---GFD---------------------------------------------
---------------------VTCH-------------CFTSFCW---------------
-----------NC---DDE--S---HRPVDC----------------------ETVKK--
----WIS--------------------------KNQ------------S-----E-----
------S--E--------NVN--Y---ILTYC---KP-----------CPNCRR-----P
IEK---N---Q---------G-CM----HMT---C-----RV------------------
---------C----M-------------------------------YS------------
-------FCWL-------C-----------------L-----------------------
-----------
>Mes_004758m
--------REFT--CGIC------F--------ESF-----P-------CE---------
----------K-I----------T-S---AA------C---G-H-PFC-------LSC--
----------WSG-YISTTIN---------DGPG---CLM-LRCPD-P------S-C--W
------A---------AVG-QD-----------MID-LL----------------A----
----SD---------V-----DKDKYSRYLL-RSYV------E-D--NRK------T-K-
-------W----C------PA-P-GC-------EY-----------AVD----------F
AAGG--------GSFD--------------------------------------------
---------------------VSCL-------------CSYSFCW---------------
-----------NC---TEE--A---HRPVDC----------------------GTVSK--
----W----IL----------------------KNS------------A-----E-----
------S--E--------NMN--W---ILANS---KP-----------CPKCKR-----P
IEK---N---Q---------G-CM----HMT---C-----T----PP-------------
---------C----K-------------------------------FE------------
-------FCWL-------C-----------------L-----------------------
-----------
>Mes_005586m
--------------CSIC------C--------EEK------------ISP---------
----------MMI------------A---MK------C---S-H-KFC-------SHC--
----------MRT-YVDGKVQ---------SSQV------PIRCPQ-L------G-C--K
------Y---------YIS-ST-----------ECR-SF----------------L----
----PL---------T-----SYECLEKALA-EADV------LHS-----------D-R-
------IY----C------PY-P-NC-------SV-----------LLDPRECVSTQASS
SSQS--------DNSC--------------------------------------------
---------------------VECP----------V--CQRFVCV---------------
-----------EC----GV--P-W-HSLMSC----------------------EEFQN--
--LPLE---------------------------ERD------------A-----A-----
------D--I--------TLH--R---LAQNKRW-RR-----------CQQCRR-----M
IEL---M---Q---------G-CY----HMT---C-----W-------------------
---------C----G-------------------------------HE------------
-------FCYS-------C-----------------G-----------------------
-----------
>Mes_008618m
--------------AQVC---------------GKV----IE------------------
-------------------------------------------YLSFC-------LG---
----------WTH-HFIVKIN---------EGQS-R-R---IRCMA-P------K-C--N
------T---------VCN-DV-----------KIR-HL----------------V----
----SM------HNSN-----LVEKFDRFLF-ESYV------E-D-----------N-R-
R----VKW----C------PSVP-HC-------GN-----------AIR----------V
QDDE----P---CE----------------------------------------------
---------------------VECA-------------CGEHFCF---------------
-----------SC---LSE--A---HSPCSC----------------------KMWEL--
----W----------------------------SKK------------C-----Q-----
------D--ESE------TVN--W---IAVHT---KP-----------CPKCHK-----P
VEK---N---G---------G-CN----LVC---C-----V-------------------
---------C----G-------------------------------QA------------
-------FCWL-------C-----------------G-----------------------
---------VA
>Mes_013046m
--------------CEIC---------------AET----KE------SNQ---------
----------MFA------------T---ER------C---A-H-SYC-------YDC--
----------ITK-HVATKIQ---------DSIT-K-----FTCPG-L------N-C--K
------A---------VLE-LE-----------TCRVKL---------------------
----SK---------G-----VIDRWEEALC-EELI------S-A-----------S-Q-
-----RFY----C------PF-K-DC-------SA-----------MMV----------A
DSEG--------ESIT------------------------------------------E-
---------------------AECP----------F--CHRLFCA---------------
-----------RC----HV--P-W-HSGVEC----------------------EVFQK--
----LNED-------------------------ERG------------R-----E-----
------D--L--------MVM--E---IAKEKKW-SR-----------CPNCKF-----Y
VER---T---E---------G-CP----HIT---C-----R-------------------
---------C----S-------------------------------FQ------------
-------FCYG-------C-----------------E-----------------------
-----------
>Mes_013071m
--------------CEIC---------------TET----KE------SNQ---------
----------M-F----------T-T---ER------C---A-H-SYC-------SDC--
----------IGK-HVAAKVE---------DSIT-----K-VTCPA-L------N-C--E
------A---------VLE-LE-----------TCRVKL---------------------
----SK---------E-----VIDFWEEALC-KELI------S-A-----------S-Q-
-----MFY----C------PF-R-DC-------SA-----------MLA----------A
GNEG----E---AITE--------------------------------------------
---------------------SECP----------F--CYRLFCA---------------
-----------RC----CV--P-W-HSGIEC----------------------EVFQE--
----L---NED----------------------ERG------------R-----E-----
------D--L--------MVM--E---IAKEKKW-SR-----------CPNCKF-----Y
VER---T---E---------G-CP----HIT---C-----R-------------------
---------C----S-------------------------------FQ------------
-------FCYG-------C-----------------E-----------------------
-----------
>Mes_013155m
--------------CDIC------V--------ERK-----E------RNQ---------
----------M-F----------T-T---DS------C---V-H-SYC-------SDC--
----------ISK-HVATKIQ---------DSIT-----I-VTCPG-V------D-C--K
------A---------VLE-LE-----------TCRVKL---------------------
----NK---------G-----VIDLWEEALCEELFS------G-S-----------Q-R-
------FY----C------PF-K-DC-------SA-----------MLM----------V
DNGG----E---AIRE--------------------------------------------
---------------------AECP----------F--CHRLFCA---------------
-----------RC----YV--P-W-HSGVVC----------------------EEYQR--
----LNEH-------------------------ERG------------R-----E-----
------D--L--------MVM--E---LARDNKW-TR-----------CPRCKF-----F
VER---T---A---------G-CP----HMT---C-----R-------------------
---------C----S-------------------------------FQ------------
-------FCYG-------C-----------------G-----------------------
-----------
>Mes_022960m
--------EVKNFTCPIC------Y--------ERD----SR------------------
----------RNF----------S-S---AA------C---G-H-PFC-------NSC--
----------WSK-YLEVSID---------DGAS---CLI-LRCPD-P------S-C--R
------V---------VVD-QD-----------LIN-SL--------------KEL----
----PE---------Q-----YKAKYARFLL-RSYV------E-E-CG--------K-R-
---R-IKW----C------PG-P-GC-------EN-----------AVE----------F
SSGN----C---ENFD--------------------------------------------
---------------------VFCD-------------CSHEFCW---------------
-----------NC----PADEA---HSPVDC----------------------EKVVE--
----W----------------------------NKK------------S-SSEGN-----
------------------TIN--W---ILAHT---KP-----------CPKCKS-----P
IEK---K---Q---------G-CM----HMT---C-----RAP-----------------
---------C----K-------------------------------FE------------
-------FCWL-------C-----------------L-----------------------
-----------
>Mes_023636m
--------------CGIC------F--------EYF------------SYD---------
----------G-L----------C-S---AA------C---G-H-LYC-------KEC--
----------WAS-YITTSIN---------NDNL-R-CLS-LRCPE-P------S-C--K
------A---------VVD-QD-----------MVD-SL----------------V----
----SE---------E-----DRKKYSEFMV-KSCV------E-E-----------S-R-
N----TKW----C------PG-P-GC-------EY-----------VIE----------F
IAGE--------GSFD--------------------------------------------
---------------------VTCI-------------CLASFCW---------------
-----------NC---GEE--G---HRPLDC----------------------ETVKL--
----W---LS-----------------------KNM------------S-----E-----
------S--E--------NVN--Y---ILSYC---KP-----------CPNCKR-----P
IEK---N---Q---------G-CS----NMT---C-----R-----I-------------
---------C----G-------------------------------HN------------
-------FCWT-------C-----------------L-----------------------
-----------
>Mes_024176m
--------------CDIC------T--------EMK-----E------SNR---------
----------MFA------------T---ER------C---A-H-SYC-------SEC--
----------ISK-HVAAKIE---------DNIT------KVTCPG-L------N-C--E
------A---------VLE-LE-----------TCRVKL---------------------
----SN---------K-----VIDLWEEALC-KELI------S-A-----------S-Q-
-----RFY----C------PF-R-DC-------SA-----------MMV----------A
DSEG----E---SIKE--------------------------------------------
---------------------AECP----------F--CHRSFCA---------------
-----------WC----CV--P-W-HSGVEC----------------------EVFQK--
----LNED-------------------------ERG------------R-----E-----
------D--L--------MVM--E---IAKEKKW-SR-----------CPNCKF-----Y
VER---T---E---------G-CP----HIT---C-----R-------------------
---------C----S-------------------------------FQ------------
-------FCYG-------C-----------------E-----------------------
-----------
>Mes_025488m
---------DLT--CGIC------F--------ESF-----P-------HD---------
----------K-I----------T-S---AA------C---G-H-PFC-------RSC--
----------WSG-YISTTIN---------DGPG---CLM-LRCPD-P------S-C--Q
------A---------AIG-PD-----------MIN-LL----------------A----
----SH---------E-----VKDKYSHYLL-RSYI------E-D--NRK------T-K-
-------W----C------PA-P-GC-------KY-----------AVD----------F
AAGG--------GSFD--------------------------------------------
---------------------VSCL-------------CSYSFCW---------------
-----------NC---TEE--A---HRPVDC----------------------GTVAK--
----W-----I----------------------LKN------------G-----A-----
------E--S-E------NMN--W---ILANS---KP-----------CPKCKR-----P
IEK---N---Q---------G-CM----HMT---C-----T----PP-------------
---------C----K-------------------------------FE------------
-------FCWL-------C-----------------L-----------------------
-----------
>Mes_027237m
--------------CEIC------V--------ESR-----A------LND---------
----------S-F----------S-L---MG------C---A-H-FYC-------TEC--
----------TVR-YVSSKLD---------DNLT---S---ISCPV-S------G-C--E
------G---------VLE-PD-----------YCR-NI----------------L----
----PK---------D-----VFDRWGVALC-ESVI------D-N--S--------Q-K-
F------Y----C------PY-E-DC-------SV-----------LLI----------N
DTGG----H---IEN---------------------------------------------
---------------------TVCP----------F--CEREFCV---------------
-----------KC----KV--P-W-HPEINC----------------------KKFQK--
----L----------------------------KKK------------G-----D-----
------D--S--------LFV--D---LAKRKNW-RR-----------CPKCKY-----Y
VER---S---L---------G-CF----YMK---C-----R-------------------
------------------------------------------------------------
------------------C-----------------G-----------------------
-----------
>Mes_030137m
-----CEVGDLT--CHIC------YES------DSP-----A------------------
----------K-F----------S-S---AA------C---G-H-PFC-------NSC--
----------WSK-YLEVSID---------DGAC---CLI-LRCPD-P------S-C--G
------V---------VVD-QD-----------LINSFK----------------E----
----LP----E----Q-----YKAKYARFLL-RSYV------E-E-CGKRR-----I-K-
-------W----C------PG-P-GC-------EN-----------AVD----------F
SPGH----C---ENFD--------------------------------------------
---------------------VLCD-------------CSHEFCG---------------
-----------NC----PADEA---HSPVDC----------------------ETVAE--
----W----------------------------SKK------------N-----S-----
------N--ECC------TVN--W---IAANT---KP-----------CPKCKS-----P
IEK---N---Q---------G-CM----HMT---C-----R----AP-------------
---------C----N-------------------------------FE------------
-------FCWL-------C-----------------L-----------------------
-----------
>Mes_030562m
--------------CPSC---------------KMA------------ISR---------
-------------------------T---EG------C---N-K-VVC-------NNC--
-----------GQ-YFC------------------------YRCNSAI------DGY--D
----------------HFR-DG-----------SCE-LF---------------------
----PQ---------D-----TIRQWEERMNARQIV--------------------A-QV
QAEL-FAKHGDSC---------P-NC----------------------------------
------------GQFN--------------------------------------------
---------------------AKVG----------N--NNHIFCW---------------
-----------AC-----------------------------------------------
---------------------------------QKH------------------------
-----------------------Y------------------------CYLCKK-----I
VRR---S---------------SQ----HYG---P-----K-------------------
--------------G---------------------------------------------
------------------C-----------------------------------------
-----------
>Mes_030770m
--------EMCF--CEIC------T--------ETK-----E------SNQ---------
----------M-F----------T-T---DR------C---A-H-SYC-------SDC--
----------ISK-HVAAKIE---------DSIT---K---VTCPG-L------N-C--E
------T---------VLE-LE-----------TCR-VK----------------L----
----SK---------E-----VIGVWEEALC-KELI------N-A--S--------Q-R-
F------Y----C------PF-R-DC-------SA-----------MLV-----------
---A----D---NEGE------------------------------------------TI
NV-------------------AECP----------F--CHRLFCA---------------
-----------RC----YV--P-W-HSGVEC----------------------EVYQK--
----L----------------------------NEDERG---------R-----D-----
------D--L--------MVM--V---IAKEKKW-SR-----------CPNCKF-----F
VER---T---E---------G-CP----RIA---C-----R-------------------
---------C----G-------------------------------FQ------------
-------FCYG-------C-----------------E-----------------------
-----------
>Mes_032103m
PAESGKGKKSLKETCVIC------F--------EDT-----D------VGQ---------
----------MFS------------V---NG------C---L-H-RYC-------FSC--
----------MKQ-HVEVKLL---------NGME-------ARCPH-E------G-C--K
------S---------EVS-ID-----------ACG-KF----------------L----
----DP---------K-----LVEIMSQRKK-EASI------P-V-----------T-D-
-----KVY----C------PN-Q-RC-------SA-----------LMSKIEVLEYTNAF
FVGA----E---KSGA--------------------------------------------
---------------------RKCM----------N--CHYFFCI---------------
-----------NC----KV--P-W-HYNLTC----------------------NDYKR--
--YNP----------------------------PRE------------------E-----
------D--A--------MLN--S---LAKRKLW-RQ-----------CVKCSH-----L
VEL---A---E---------G-CY----HIT---C-----R-------------------
---------C----G-------------------------------YE------------
-------FCYT-------C-----------------G-----------------------
-----------
>Mes_032249m
-----KPKRDPEFVCEIC------V--------EPK----TV------DES---------
------------F----------N-I---KG------C---T-H-AYC-------REC--
----------MAK-YVATKLQ---------DNIS-----N-IHCPV-S------G-C--S
------G---------LLE-PE-----------YCR-SI----------------L----
----PE---------E-----VFDRWGNALC-EALI------I-G-C---------Q-K-
------FY----C------PF-K-DC-------SA-----------MLI----------D
DGGE----I---IKE---------------------------------------------
---------------------SECP----------N--CCRMFCA---------------
-----------QC----KV--P-W-HSGIQC----------------------QEFQE--
----L----------------------------HKDERE---------K-----E-----
------D--I--------MLM--R---LAENKHW-RR-----------CPNCRI-----Y
VER---T---Q---------G-CR----YMK---C-----R-------------------
----------------------------------------------YV------------
------------------S-----------------------------------------
-----------
>Mes_032629m
--------------CEIC------I--------EPT----ES------NRK---------
------------F------------K---NG---GL-C---C-H-PFC-------LDC--
----------ISK-YINVKVE---------AITG-----N-IECPG-L------N-C--K
------H---------ALD-PL-----------SCR-SI----------------V----
----SK---------Q-----LFDKWCELLC-DSVV------L-S-F---------E-R-
------CY----C------PY-R-DC-------SA-----------LVL----------N
ECKD----K---LKK---------------------------------------------
---------------------IKCP----------N--CKKNFCF---------------
-----------RC----KL--P-W-HAGYQC----------------------NESGQ--
---------------------------------LRD------------S-----N-----
------D--I--------LIG--E---LIEEKKW-TR-----------CYNCGH-----S
VER---V---S---------G-CR----DIK---C-----K-------------------
---------C----G-------------------------------VR------------
-------FCHQ-------C-----------------G-----------------------
-----------
>AC23357111
--------------CGIC------F--------DTK----TD------SDI---------
------------F-------NIRSTI---LK---RRKC---N-H-LFC-------VDC--
----------ICK-YVEVQIN---------DNAY-----K-VLCPS-P------N-C--F
------V---------KYK-PK-----------HLK-HI----------------L----
----PK---------Q-----LIVKWEFLAS-ELSK------P-S-----------E-P-
-----KTY----C------PY-A-NC-------SV-----------LLG----------K
ENDI----G---REFN------------------------------------------SS
---------------------SRCP----------S--CHRQFCA---------------
-----------KC----KV--P-W-HAGMNC----------------------QKFQQ--
----F----------------------------KRN------------D-----K-----
------N--D--------LDK--KFLVLAKEQQW-KR-----------CPNCFM-----Y
VKK---S---A---------G-CS----LMK---C-----R-------------------
---------C----G-------------------------------CK------------
-------FCYK-------C-----------------G-----------------------
-----------
>AC23357114
--------------CGIC------F--------ELK----TDYEIFSIRST---------
----------I-L----------K-R---RK------C---K-H-FFC-------VEC--
----------ICK-YVEVEIN---------ENPL---K---VMCPS-P------N-C--C
------V---------KYN-PK-----------HFN-HI----------------L----
----PK---------K-----VFDKWEYLIS-EFSI------P-S-----------E-K-
-----KTY----C------PF-E-NC-------SV-----------LLD----------K
EDLI----E---KDVD------------------------------------------KC
S--------------------SKCP----------S--CHRRFCA---------------
-----------KC----KV--P-W-HGGMSC----------------------ERFQA--
---IK----------------------------RSN------------P-----N-----
------D--LDT------IFL--E---LAKSEMW-QR-----------CPHCSM-----F
VKR---V---H---------G-CS----YIQ---C-----R-------------------
---------C----G-------------------------------CK------------
-------FCYD-------C-----------------G-----------------------
-----------
>Mt1g108520
--------------STLI------H--------EGR------------------------
-----------------------------DL------V-------TYALINAVAIRKI--
----------LKK-YDKIHYS--------KQGQL-------FKSQA--------Q-TMHK
------E---------ILQSPW-----------LIE-------------------LMALH
INLRET---------K-----DKPRKATALFNGCCL------TFK-----------DGK-
-------------------PS-L-AC-------EL------------------------F
DSIK--------IDID--------------------------------------------
---------------------LTCSICLDTVFDPVSLTCGHIFCY---------------
-----------SC----------------AC----------------------SAASV--
------------------------------------------------------------
------T-----------IVD------GLKETHSKEK-----------CPMCRE------
------AGVYE---------G-AV----HLE---------E-------------------
---------LNILLG-------------------------------KS------------
------------------C-----------------------------------------
-----------
>Mt2g034440
---------KLLENCSIC------C--------DDK------------PVP---------
----------MMI------------T---LK------C---S-H-TFC-------SHC--
----------LRS-YADGKLQ---------------CCQVPIRCPQ-P------G-C--R
------Y---------CISTPE------------CK-SF----------------L----
----PF---------I-----SFESLEKALS-EANI------AQS-----------E-R-
------FY----C------PF-P-NC-------SV-----------LLDPCECLSAMDGS
SSQS--------DNSC--------------------------------------------
---------------------IECP----------V--CQRFICV---------------
-----------GC----GV--P-W-HSSMSC----------------------EEFQS--
----LPEE-------------------------ERD------------A-----S-----
------D--I--------TLH--R---LAQNKRW-KR-----------CQQCRI-----M
IEL---T---Q---------G-CY----HMT---C-----R-------------------
---------C----G-------------------------------HE------------
-------FCYS-------C-----------------G-----------------------
-----------
>Mt2g052090
------------------------------------------------------------
----------M-F-----------------------------------------------
------------------------------------------------------------
------------------------------------------------------------
---------------D-----VNEKF----------------------------------
-------Y----C------PF-P-DC-------SA-----------LLI----------N
DGTE----A---VLQ---------------------------------------------
---------------------SECP----------N--CRRLFCA---------------
-----------QC----KV--S-W-HDGIGC----------------------SEFQK--
----L---NAD----------------------ERG------------K-----N-----
------D--I--------MLM--K---LAKEKQW-KR-----------CPNCKY-----Y
VAK---S---E---------G-CL----YMK---C-----R-------------------
---------C----G-------------------------------IA------------
-------FCYN-------C-----------------G-----------------------
-----------
>Mt2g118110
--------KELT--CGIC------F--------EAY-----R------PSK---------
----------I-H------------N---AS------C---G-H-PYC-------FSC--
----------WGG-YIGTSIN---------DGPG---CLM-LRCPD-P------A-C--G
------A---------AVD-QD-----------MIN-LL----------------A----
----SA---------E-----DKQKYDRYLI-RSYI------E-D--NKK------T-K-
-------W----C------PA-P-GC-------EH-----------AVN----------F
DAGG--------ENYD--------------------------------------------
---------------------VSCL-------------CSYSFCW---------------
-----------NC---TEE--A---HRPVDC----------------------GTVSK--
----W----IL----------------------KNS------------A-----E-----
------S--E--------NMN--W---ILANS---KP-----------CPKCKR-----P
IEK---N---Q---------G-CM----HMT---C-----T----PP-------------
---------C----K-------------------------------FE------------
-------FCWL-------C-----------------L-----------------------
-----------
>Mt3g005610
SNPSSERFDTGPS-CPIC------L--------CEV----ED------GYQ---------
-------------------------L---EG------C---G-H-LFC-------QSC--
----------MVE-QCESAIK---------NQGS-FP----IRCAH-Q------G-C--G
------N---------HIL-LV-----------DFR-TL----------------L----
----SN---------D-----KLEELFRASL-GAFV------A-S-----------S-S-
--GT-YRF----C------PS-P-DC-------PS-----------IYR----------V
ADPD--------TASA------------------------------------------P-
---------------------FVCG----------A--CYSETCT---------------
-----------RC--HIEY------HPYVSC----------------------ERYRQ--
----F----------------------------KDD------------P-----------
------D--S--------SLR--D---WCKGKEQVKN-----------CPACGH-----V
IEK---V---D---------G-CN----HIE---C-----K-------------------
---------C----G-------------------------------KH------------
-------ICWV-------C-----------------------------------------
-----------
>Mt3g087520
-------NKMPKLTCGIC------F--------EAY-----R------PSK---------
----------IHT----------------AS------C---G-H-PYC-------SSC--
----------WGG-YIGTSIN---------DGLG---CLM-LRCPD-P------A-C--A
------A---------AVD-QD-----------MID-AF----------------A----
----SA---------E-----DKKKYERYLV-RSYI------EVN-----------K-K-
-----TKW----C------PA-P-GC-------EH-----------AVN----------F
DAGD--------ENYD--------------------------------------------
---------------------VSCL-------------CSYSFCW---------------
-----------NC---TED--A---HRPVDC----------------------DTVSK--
--WIL----------------------------KNS------------A-----E-----
------S--E--------NTN--W---ILAYT---KP-----------CPKCKR-----S
IEK---N---R---------G-CM----HMT---C-------------------------
------SAPC----R-------------------------------FQ------------
-------FCWL-------C-----------------L-----------------------
-----------
>Mt3g087540
--------KKLT--CGIC------F--------EAY-----R------LSK---------
----------I-H------------T---AS------C---G-H-PYC-------FSC--
----------WRG-YIGTSIN---------DGPG---CLM-LRCPD-P------A-C--G
------A---------AVD-QD-----------TIN-LL----------------A----
----SA---------E-----DKEKYDRYLV-RSYI------E-N--NKK------T-K-
-------W----C------PA-P-GC-------EH-----------AVN----------F
DAGG--------ENYD--------------------------------------------
---------------------VSCL-------------CSYSFCW---------------
-----------NC---TED--A---HRPVDC----------------------DTVSK--
----W----IL----------------------KNS------------A-----E-----
------S--E--------NTT--W---ILAYT---KP-----------CPKCKR-----P
IEK---N---N---------G-CM----HMT---C-----T----QP-------------
---------C----R-------------------------------FE------------
-------FCWL-------C-----------------L-----------------------
-----------
>Mt3g102250
SHHLVERLDTGPS-CPIC------L--------CEV----ED------GYK---------
-------------------------L---EG------C---G-H-LFC-------RLC--
----------LVE-QCESAIK---------NQGS-FP----ICCAH-Q------G-C--G
------D---------PIL-LT-----------DFR-TL----------------L----
----SN---------D-----KLDELFRASL-GAFV------A-S-----------S-S-
--GT-YRF----C------PS-P-DC-------PS-----------VYR----------V
ADSD--------TASE------------------------------------------P-
---------------------FVCG----------A--CYSETCT---------------
-----------KC--HLEY------HPYLSC----------------------ERYRE--
----L----------------------------KDD------------P-----------
------D--S--------SLK--E---WCKGKEQVKS-----------CFACGQ-----I
IEK---I---D---------G-CN----HVE---C-----K-------------------
---------C----G-------------------------------KH------------
-------VCWV-------C-----------------------------------------
-----------
>Mt4g080390
--------KSLNETCVIC------L--------EDS-----D------VSQ---------
----------F-F----------S-V---DG------C---Q-H-RYC-------FSC--
----------MRQ-HVEVKLL---------HGMV-------PICPH-E------G-C--K
------N---------ELL-VD-----------SCR-KF----------------L----
----TS---------K-----LVETMQQRNL-EASI------P-H--T--------E-K-
------IY----C------PY-P-RC-------SA-----------LMS----------K
TEVL----D---YSKS------------------------------------------LM
G-SVQSMP-------------KKCV----------K--CHGLFCF---------------
-----------SC----KV--P-W-HSGMTC----------------------YTYKR--
----L----------------------------NPN------------P-----P-----
----SED--V--------KLK--S---LASRSLW-KQ-----------CVKCNH-----M
IEL---A---E---------G-CY----HMT---C-----R-------------------
---------C----G-------------------------------FE------------
-------FCYK-------C-----------------G-----------------------
-----------
>Mt5g029610
NERRHQNFLKELHECCVC------Y--------SEY-----P------GTE---------
-----------------------FVR---LP------C---K-H-FFC-------RKC--
----------LQT-FTQIHVK---------EGNV-----SNLQCLD-A------K-C--K
------E---------MIP-PG-----------LLK-HF----------------L----
----GD---------E-----EYERWESMML-EKTL------A-S-----------M-S-
---D-VAY----C---------P-RC-------ET-----------PCI----------E
EEDQ----H---------------------------------------------------
---------------------AQCP----------K--CFFSFCT---------------
-----------LC--RERR------HVGIACMT--------------------LEMKL--
--QLL----------------------------QDR------------Q-----NSSHLK
GNQKQIE-LA--------KIN--EMLSIKAIHRDSKL-----------CPYCDM-----A
ISR---T---G---------G-CN----KMK---C----GN-------------------
---------C----G-------------------------------KY------------
-------FCYL-------C-----------------------------------------
--------NKA
>Mt5g071990
--------------CGIC------F--------DSV----KN------TNM---------
------------F----------T-A---SS------C---N-H-PFC-------TNC--
----------ISK-YVAVQRE---------KDVV-----K-VNCPE-P------E-C--I
------V---------ELK-LE-----------TLQ-YF----------------L----
----PK---------K-----VIADWEYAIF-ESSI------Y-T-----------K-Q-
-----IFY----C------PY-N-NC-------SLFPSKKKKNCSRLMV----------E
EGVT----S---------------------------------------------------
---------------------CECP----------S--CHGLICA---------------
-----------QC----KV--P-W-HSDMNC----------------------QEFMD--
---------------------------------EKH------------M-----------
------D--M--------KFL--E---LAKREKW-QR-----------CPRCSM-----Y
VQR---R---D---------G-CK----QMT---C-----R-------------------
---------C----G-------------------------------CP------------
-------FCYR-------C-----------------G-----------------------
-----------
>Mt5g086140
--------------CGIC------F--------DSV----TD-------SN---------
----------M-F------------S---TG------C---N-H-PFC-------TKC--
----------ICK-YVKNQIT---------EKVV---K---LNCPD-P------E-C---
--------------------SD--------------------------------------
---------------K--------------------------------------------
------IY----C------PY-N-NC-------SL-----------LMV----------N
DAAC----A---VTS---------------------------------------------
---------------------CECS----------S--CHRLFCV---------------
-----------QC----KV--P-W-HTDMNC----------------------RQFQK--
---SM----------------------------SEN------------Q-----L-----
------D--K--------NFL--K---LAKREKW-QR-----------CPKCSM-----H
VQK---T---G---------G-CM----HMH---C-----R-------------------
---------C----G-------------------------------FH------------
-------FCYM-------C-----------------G-----------------------
-----------
>Mt5g105360
------------------------------------------------------------
------------------------------------------------------------
----------MTK-----------------------------------------------
------------------------------------------------------------
------------------------------------------------------------
-------W----C------PA-P-GC-------EH-----------AVN----------F
VAGG--------ENYD--------------------------------------------
---------------------VSCL-------------CSYSFCW---------------
-----------NC---TED--A---HRPVDC----------------------GTVSK--
----W----IL----------------------KNS------------S-----E-----
------S--E--------NTN--W---ILANS---KP-----------CPKCKR-----P
IEK---N---L---------G-CM----HMT---C-----T----PP-------------
---------C----K-------------------------------FE------------
-------FCWL-------C-----------------L-----------------------
-----------
>Mt8g026380
--------------CGIC------M--------ENK-----P------IEK---------
----------M-F----------K-S---RN------C---S-H-SFC-------EDC--
----------VAR-FLAVKIQ---------EKKA---T---IKCPD-P------N-C--N
------S---------NFD-TQ-----------QCI-SI----------------I----
----PK---------D-----VFERWGDALV-DSMF------G-S-----------K-K-
------IY----C------PF-K-DC-------SA-----------MLV----------N
DGNE----V---VRI---------------------------------------------
---------------------TECP----------H--CHRLFCA---------------
-----------QC----QV--P-W-HTEVDC----------------------REFQI--
----L----------------------------KKG------------G---PRK-----
------D--L--------DLMALE---LAKKKKW-KR-----------CPRCNF-----Y
VEK---K---G---------G-CN----HIR---C-----S-------------------
---------V----V-------------------------------IN------------
-------FAMA-------V-----------------------------------------
-----------
>Mt8g068340
-------------ECSLT------F--------KDG----KP------------------
-------------------------S---LT------C-----D-LFD------------
--------------SIKIDID--------------------LTCSI----------C---
--------------------LD---------------TV----------------F----
---------------D--------------------------------------------
-------------------PV-------------------------SLT-----------
------------------------------------------------------------
--------------------------------------CGHIFCY---------------
-----------IC----------------AC----------------------SAASV--
------------------------------------------------S-----------
------------------IVD--G---LKAANPK-EK-----------CPLCRE-----V
IKL---P---------------------DMT---L-------------------------
------------------------------------------------------------
-------YCKL-------------------------------------------------
-----------
>Mg1b021683
---------------------------------QNN----EN------------------
------------F----------------------------G-------------VEA--
------------------------------------------------------------
----------------VVEDKD---------------DF----------------L----
--------------------------------RSYV------A-A-HGN-------I-K-
-------W----C------PN-P-AC-------DR-----------AVQ----------I
DSQL----ADETKNYD--------------------------------------------
---------------------VVCD-------------CSHAFCW---------------
-----------NC--TEEI------HRPVDC----------------------ETVNK--
----WNKLNSY----------------------GPE------------------------
------------------NTT--W---IMSFT---KP-----------CPNCGT-----N
IEKDKNP-------------G-CN----RMT---C-------------------------
------PSPC----S-------------------------------FE------------
-------FCWL-------C-----------------L-----------------------
-----------
>Mg1a000119
TSGSQTLKNDNDVSCPIC------M--------CDL----ED------------------
----------KYM------------L---EG------C---C-H-EFC-------RLC--
----------LIE-QCESAIR---------SRDS-FP----LRCTK-E------N-C--G
------A---------QIL-LS-----------DLR-SL----------------L----
----PI---------E-----KLDELFRASL-GAYV------A-A-----------S-G-
--GD-FRF----C------PS-P-DC-------PS-----------VYR----------V
AGPE----D---GDSL--------------------------------------------
---------------------FQCG----------A--CFVETCT---------------
-----------RC--HVEY------HPQLTC----------------------EKYRE--
----F----------------------------KTD------------P-----------
------D--L--------SLK--E---WCMGKEHVKK-----------CPCCDF-----T
IEK---V---D---------G-CN----HIE---C-----R-------------------
---------C----G-------------------------------RH------------
-------VCWG-------C-----------------L-----------------------
-----------
>Mg1a003201
-------KSSSKVMCIVC------M--------DDV-----P------AKD---------
----------------------AT-K---MD------C---G-H-CFC-------NNC--
----------WTE-HFIVKIN---------EGKS-K-R---IMCMA-H------K-C--N
------A---------ICD-EA-----------IIK-DL----------------V----
----SV--KHP----D-----LAEKFDRFLL-ESYI------E-D--NKM------V-K-
-------W----C------PSIP-HC-------GN-----------AIR----------I
ESDK----F---CE----------------------------------------------
---------------------VECS-------------CGLQFCF---------------
-----------NC---LSE--A---HSPCSC----------------------SMWEL--
----W----------------------------RKK------------C-----R-----
------D--ESE------TVN--W---ITVHT---KP-----------CPKCHK-----P
VEK---N---G---------G-CN----LVS---C-----L-------------------
---------C----G-------------------------------QA------------
-------FCWL-------C-----------------G-----------------------
---------GA
>Mg1a003208
--------------CGIC------F--------ESY------------NRD---------
----------S-L----------R-S---VA------C---S-H-LFC-------DTC--
----------WKA-YISTAIN---------DGPG---CLT-LRCPD-P------S-C--G
------A---------AVG-QD-----------MID-EL----------------G----
----SG---------E-----DKEKYGRYLR-RSYV------E-D-----------S-R-
Q----IKW----C------PA-P-GC-------DS-----------AVE----------Y
SLGG--------GSYD--------------------------------------------
---------------------VTCS-------------CSYSFCW---------------
-----------NC---TEE--A---HRPVDC----------------------ETVAK--
----W---VL-----------------------KNS------------A-----E-----
------S--E--------NMN--W---ILANS---KP-----------CPKCKR-----P
IEK---N---Q---------G-CM----HMT---C-----T----PP-------------
---------C----K-------------------------------FE------------
-------FCWL-------C-----------------L-----------------------
-----------
>Mg1a003228
--------------CGIC------F--------ETY------------PRD---------
----------R-M----------S-S---AA------C---G-H-PFC-------VLC--
----------WQG-YISTSIN---------DGPG---CLM-LRCPD-P------S-C--N
------A---------AIG-QD-----------MVT-NL----------------A----
----SN---------D-----DKEKYNRYFL-RSFV------E-D-----------N-R-
K----TKW----C------PA-P-GC-------DY-----------AVD----------F
IVGG--------GSYD--------------------------------------------
---------------------VTCG-------------CSHSFCW---------------
-----------SC---SEE--A---HRPVDC----------------------GTVSK--
----W----IL----------------------KNT------------A-----E-----
------S--E--------NMN--W---ILANS---KP-----------CPKCKR-----P
IEK---N---Q---------G-CM----HIT---C-----T----PP-------------
---------C----K-------------------------------FE------------
-------FCWL-------C-----------------L-----------------------
-----------
>Mg1a003549
--------------CGIC------F--------ETY-----P------RDR---------
-----------------------MNA---TA------C---G-H-PFC-------VIC--
----------WQG-YIDTAIN---------DGPG---CLM-LRCPD-P------S-C--G
------A---------AVG-QD-----------MVN-KL----------------A----
----SN---------E-----DREKYNRYFL-RSFV------E-D-----------N-R-
---K-TKW----C------PA-P-GC-------DY-----------AVD----------F
IVGG--------GTYD--------------------------------------------
---------------------VSCR-------------CSHSFCW---------------
-----------KC---VEE--A---HRPVDC----------------------GTVSK--
----WIM--------------------------KNS------------A-----------
------E-SE--------NMN--W---ILANS---KP-----------CPKCKR-----P
IEK---N---Q---------G-CM----HIT---C-----TPP-----------------
---------C----K-------------------------------FE------------
-------FCWL-------C-----------------L-----------------------
-----------
>Mg1a003689
RAAESSSSCTSTETCVIC------L--------EDA-----N------IEQ---------
----------I-F----------S-I---DV------C---M-H-RYC-------FSC--
----------MKQ-HVEVKLL---------HGIL-------PTCPH-E------G-C--T
------T---------ELK-ID-----------SCS-KF----------------L----
----TP---------R-----LVEIMSMRIK-EASI------P-V--T--------E-K-
------VY----C------PY-P-KC-------SA-----------LMS----------K
REVL----E---YSKS------------------------------------------SL
MGAEISGA-------------RKCL----------K--CNGRFCI---------------
-----------DC----KV--P-W-HQNLTC----------------------FDYKR--
----R----------------------------NPH------------P---HIE-----
------E--A--------KLK--N---LAATNLW-RQ-----------CVKCNH-----M
IEL---A---T---------G-CY----HMT---C-----R-------------------
---------C----G-------------------------------YE------------
-------FCYT-------C-----------------G-----------------------
-----------
>Mg1a004367
-------HCSTERTCLIC------F--------DEF------------HAD---------
----------K-M----------T-T---MD------C---G-H-CFC-------DEC--
----------WTE-HFIVKTN---------EGQS-R-R---ITCMA-D------K-C--Y
------T---------ICD-EG-----------SIR-NL----------------L----
---SAR---------DPQ---LAQKFDRVLL-ESYI------E-D-----------N-K-
S----VQW----C------PSVP-HC-------GN-----------AIR----------A
DKDE----I---CE----------------------------------------------
---------------------VECA-------------CGLQFCF---------------
-----------GC---SSE--A---HSPCSC----------------------KMWES--
----W----------------------------TRK------------C-----S-----
------D--ESE------TVN--W---MQVNT---KF-----------CPKCHK-----P
VEK---N---G---------G-CN----LVY---C-----V-------------------
---------C----K-------------------------------QA------------
-------FCWL-------C-----------------G-----------------------
---------GA
>Mg1a004649
----HHNFCRNMQQCRIC------F--------SEF----PG------SDF---------
-----------------------I-K---LA------C---E-H-FFC-------EKC--
----------LKT-FSEIHIT---------EGTV-M-K---LECPE-A------K-C--E
------G---------MIP-PG-----------LLK-RL----------------L----
----GE---------E-----EFEKWESLML-VKTL------E-S-----------M-S-
D----VVY----C---------P-RC-------ET-----------ACI----------Q
DETD--------H-----------------------------------------------
---------------------AQCS----------N--CYYSFCT---------------
-----------LC---WDR--R---HLGTTC----------------------TSPEM--
---KL---VLL----------------------QKRQASTLMKGEQRRR-----E-----
------Q--D--------MIN--QILSVKEINRFAKQ-----------CPRCKM-----A
ISR---T---E---------G-CN----KMV---C----------EN-------------
---------C----G-------------------------------QY------------
-------FCYV-------C-----------------------------------------
-----------
>Mg1a005318
TVNRSREENNRTENCAIC------F--------EDT----YA-------DQ---------
----------M-F----------Q-I---AG------C---L-H-SFC-------TSC--
----------MSK-HVQFKLL---------QGIL-------PKCPS-D------K-C--K
------S---------ELT-LD-----------SCK-TF----------------L----
----TR---------Q-----LFDIMSQRMK-EASI------P-A--E--------E-K-
------IY----C------PY-P-RC-------ST-----------LHS----------K
SELK----G---SMGN------------------------------------------FN
SEVLGA---------------RKCP----------K--CNGIFCV---------------
-----------NC----KV--A-W-HSNMSC----------------------LDYKK--
----L----------------------------NPY------------P-----C-----
----KED--K--------KLT--S---LATQNLW-RQ-----------CPKCSH-----M
VSL---A---T---------G-CY----HIY---C-----R-------------------
---------C----G-------------------------------HE------------
-------FCYT-------C-----------------G-----------------------
-----------
>Mg1a008578
--------------CSIC------C--------DEK------------LSS---------
----------MML------------T---IK------C---S-H-KFC-------SHC--
----------MKT-YVEGKLH---------STQV------PIKCPQ-L------K-C--K
------Y---------SIS-AS-----------ECR-SF----------------L----
----PV---------S-----SYESLERALA-EANI------LKS-----------N---
-----SIY----C------PY-P-SC-------SV-----------LFDPKECLLSARAS
SSSH--------SDNC------------------------------------------C-
---------------------VECP----------V--CQGFVCV---------------
-----------DC----GV--P-W-HCSMTC----------------------QEYRN--
--IPLE---------------------------ERD------------A-----S-----
------D--L--------TLH--R---LAQNKRW-RR-----------CQQCRS-----M
IEL---A---H---------G-CY----HMT---C-----R-------------------
---------C----G-------------------------------HE------------
-------FCYS-------C-----------------G-----------------------
-----------
>Mg1a009783
--------------QGQA------F--------KSR----AQ------IMH---------
----------IEI------------L---QS---PWLC---E-LVAFH------------
----------MNLRESKVKLR---------NAPA-------LLGSG----------C---
----------------SLV-LN-----------DGKPSL---------------------
---------------------SCDLLDSVKIDIDLT------------------------
------------C---------S-IC------LET-----------FFD-----------
------------------------------------------------------------
---------------------PASL----------S--CGHIFCY---------------
-----------MC----------------AC----------------------KAASV--
------------------------------------------------S-----------
------------------IVD--G---LKEASPN-QK-----------CPICRE------
------ERVYE---------GAVHLEELHIL---L-----R-------------------
----------------------------------------------RR------------
------------------C-----------------------------------------
-----------
>Mg1a010986
--------------CEIC------T--------EDK----RK-------SD---------
----------M------------HKI---EG------C---D-H-SFC-------HDC--
----------ISK-HIQYKLQ---------QNIA--------------------------
----------------NIP-----------------------------------------
---------------------FFDRWEKAIT-ESTI------L-A-SS--------E-E-
-----IIH----C------PY-E-KC-------SE-----------ILV----------I
ENGG----N---VITE--------------------------------------------
---------------------TECP----------R--CHKLFCA---------------
-----------KC----RV--S-W-HHGFDC----------------------RDFQR--
----L----------------------------DRN------------------------
------D--KEKR-----KLR--L---LAKENKW-KK-----------CPNCRV-----F
VDK---T---E---------G-CV----HIT---C-----R-------------------
---------C----K-------------------------------FE------------
-------FCYI-------C-----------------G-----------------------
-----------
>Mg1a017930
--------------CKIC------F--------DEV-----E------ISS---------
----------M-L----------S-A---GP------C---G-H-LFC-------TLC--
----------WKN-YIAVSMD---------DGLE---CLS-LVCPK-P------K-C--K
------A---------YVG-PE-----------LVD-TL----------------A----
----SK---------E-----DKEKYYRYLV-RSYV------E-G-----------H-R-
D----IKW----C------PG-P-AC-------ER-----------AVQ----------I
EPGE----R---ENYD--------------------------------------------
---------------------VACD-------------CSHRFCW---------------
-----------NC---TRE--T---HHPVDC----------------------KTVEK--
----W---IEL----------------------NSS------------------E-----
------A--E--------NTT--W---ILAYT---KP-----------CPKCKR-----N
IEK---N---Q---------G-CN----HMT---C-----R----QP-------------
---------C----G-------------------------------HH------------
-------FCWL-------C-----------------L-----------------------
-----------
>Mg1a017950
--------------CKIC------F--------KSF-----K------VES---------
----------M-L----------------SG----P-C---G-H-PFC-------INC--
----------WKS-YIAASID---------NGPG---CLG-LRCPE-P------R-C--K
------A---------DPG-LE-----------LID-SL----------------A----
----SD---------C-----NKDKYYKYLL-GSYV------E-G-----------C-W-
N----LKW----C------PG-P-GC-------DL-----------AVQ----------V
KYKE----L---KSYD--------------------------------------------
---------------------VTCD-------------CSYEFCW---------------
-----------NC---TEE--R---HYPVDC----------------------RIVDK--
----W---TK-----------------------RNT------------S-----K-----
------E--N--------NTR--W---IQAFC---KP-----------CPGCKR-----N
IER---N---E---------G-CS----HMI---C-----P-------------------
---------C----G-------------------------------HE------------
-------FCWV-------C-----------------L-----------------------
---------RP
>Mg1a018563
-----------EFTCEIC------I--------EPA-----S------IRG---------
----------KKF----------RNG---GR------C---S-H-PFC-------TDC--
----------VVK-YIRVQLE---------DNNA-----ARINCPA-P------N-C--G
------H---------ALD-PR-----------ACA-PL----------------V----
----GD---------A-----LFVRWCDVLC-EAAI------VGS-----------D-R-
------CY----C------PY-R-NC-------SA-----------LIL----------N
ECGG--------VVKK--------------------------------------------
---------------------STCP----------S--CKRCFCF---------------
-----------QC---KGV----W-HAGFGC----------------------EESGE--
---------------------------------IRD------------T-----N-----
------D--V--------AFG--R---LVERRKW-NR-----------CPRCRH-----F
VEL---R---E---------G-CK----IVK---C-----R-------------------
------------------------------------------------------------
------------------------------------------------------------
-----------
>Mg1a018577
--------------CEIC------A--------DEK-----P------LTS---------
------------F----------R-I---LA------C---N-H-WYC-------SDC--
----------ITK-YISSQLL---------ENN----AAA-ISCIA-A------G-C--D
------E---------HLD-PY-----------QLR-SI----------------L----
----PE---------N-----VFVRWCDALC-EASI------E-E--E--------D-K-
------YY----C------LY-K-DC-------SA-----------FLI----------N
DSES----R---KEII------------------------------------------AQ
---------------------AKCP----------A--CGRCFCV---------------
-----------TC----KV--Q-W-HEGFLC----------------------EEFQK--
----L---RVD----------------------ERS------------N-----E-----
------D--L--------MLM--N---LAKENKW-KR-----------CPLCQI-----F
VDR---S---E---------G-CL----FMK---C-----R-------------------
---------C----G-------------------------------YT------------
-------FCYN-------C-----------------G-----------------------
-----------
>Mg1a019080
---------NPSRRCKIC------L--------EKI-----K------GGK---------
----------ETL------------S---SA------C---G-H-HFC-------GDC--
----------WKN-YVTFSIN---------DGPG---CLS-LCCPE-P------G-C--K
------A---------LVG-PD-----------MMD-LL----------------A----
----SE---------E-----EKEKYNRYLL-RSYV------ELH-----------G-A-
-----IKW----C------PG-P-GC-------DR-----------AVQ----------I
ESGE----C---KNYD--------------------------------------------
---------------------VTCD-------------CSYVFCW---------------
-----------NC--TEDM------HRPVDC----------------------ETVEK--
------------------------------------------------------------
------------------SLQ---------------------------------------
----------------------------HFR---A-------------------------
------------------------------------------------------------
-------FATL-------C-----------------------------------------
-----------
>Mg1a019219
--------------CNIC------F--------EEI-----S------GEN---------
----------M-L------------S---CP------C---G-H-PFC-------SNC--
----------WKY-YIMVSIN---------DGPG---CLS-LSCPE-P------G-C--K
------S---------SVG-PE-----------LVD-SL----------------A----
----SD---------E-----DKERYYRYFL-RSYV------E-C-HGN-------T-R-
-------W----C------PA-P-RC-------DR-----------AVQ----------I
ETRV----R---ENYD--------------------------------------------
---------------------VACD-------------CSHRFCW---------------
-----------NC--AEEC------HRPVDC----------------------KTAAE--
----W---IEL----------------------SSS------------E-----E-----
------E--D--------INTATW---IMAFT---KP-----------CPGCGI-----N
IEK---D---Q---------G-CN----HMI---C-----RKP-----------------
---------C----R-------------------------------QQ------------
-------FCWL-------C-----------------L-----------------------
-----------
>Mg1a019311
------------TSCEIC------T--------EDR----RK------SDM---------
-----------------------HKT---EG------C---N-H-SFC-------YDC--
----------ISK-HIQYKLQ---------QNIV-P-----VTCPY-P------D-C--P
------N---------IIQ-PNNNNNNNNNGSSLIRSKI---------------------
----PQ---------E-----VLDRWEKATI-ESII------L-A-----------S-S-
--DE-IIH----C------PY-E-KC-------SE-----------ILV----------I
ENGV--------NVIT------------------------------------------E-
---------------------TECP----------R--CHKLFCA---------------
-----------KC----RV--S-W-HYGFSC----------------------RDFQR--
----L----------------------------NRN------------D-----R-----
------D-KR--------KLR--L---LAKENKW-KK-----------CPNCRV-----F
VDK---T---E---------G-CV----HIT---C-----R-------------------
---------C----K-------------------------------FE------------
-------FCYV-------C-----------------G-----------------------
-----------
>Mg1a019741
--------------CKIC------F--------ERI-----E------VEN---------
----------M-L------------S---GP------C---G-H-PFC-------TNC--
----------WKS-YVAVSIN---------DGPG---CLG-LRCPE-L------E-C--K
------T---------NPG-LE-----------LID-SL----------------A----
----SD---------Y-----DKDRYYRYLL-RSYV------E-G-----------S-R-
---K-RKW----C------QG-P-GC-------DL-----------AVQ----------F
HSKD----P---GNYD--------------------------------------------
---------------------VVCD-------------CSYGFCW---------------
-----------NC---LEE--R---HHPVGC----------------------RIVNK--
----W----------------------------MKL------------Q-TSDTE-----
------------------NNK--W---IRAST---KQ-----------CPKCRK-----K
IEK---N---E---------G-CD----HMT---C-------------------------
------PRPC----G-------------------------------YE------------
-------FCWL-------C-----------------L-----------------------
-----------
>Mg1a020138
SSRGNGNANNSTESCTIC------L--------ENT-----S------VDQ---------
----------M-F----------R-I---EG------C---L-H-SYC-------FLC--
----------MSK-HVQFKLL---------QGIL-------PKCPH-E------N-C--K
------S---------ELK-LD-----------SCK-KF----------------L----
----TP---------E-----LSEIMSQRLK-EASI------P-P--S--------E-K-
------IY----C------PY-A-KC-------ST-----------LLS----------Q
SELK----E---HMSN------------------------------------------ST
---------------------AKCP----------R--CSGGFCI---------------
-----------NC----KV--P-W-HSNMSC----------------------SDFKR--
----L----------------------------NPY------------P-----S-----
------E--EDK------KLK--S---LAARNLW-RQ-----------CPKCKN-----M
VSL---A---V---------G-CY----HIY---C-----R-------------------
---------C----G-------------------------------HE------------
-------FCYT-------C-----------------G-----------------------
-----------
>Mg1a020170
--------------CEIC------V--------DEK-----P------TEE---------
----------L-F----------R-V---LG------C---S-H-SYC-------SEC--
----------MSK-YVGSKLM---------ENIT---N---INCPV-S------G-C--R
------G---------FLE-PH-----------HCR-SI----------------L----
----PK---------P-----VFDRWGDALC-EAMI------L-G--S--------E-K-
F------Y----C------PF-K-DC-------SA-----------LLI----------D
DKMG----G---VVLQ--------------------------------------------
---------------------SECP----------S--CNRLFCA---------------
-----------QC----RV--P-W-HLNISC----------------------AEFKK--
----L---DKN----------------------ERS------------N-----D-----
------D--L--------MLM--N---LAKEKKW-MR-----------CPKCKF-----Y
VEK---S---E---------G-CL----FML---C-----R-------------------
---------C----K-------------------------------HA------------
-------FCYN-------C-----------------G-----------------------
-----------
>Mg1a020321
-----------I--CNIC------F--------EVV-----S------SEG---------
----------M-L----------------SC----P-C---G-H-PFC-------SNC--
----------WKY-YIMVSIN---------DGPG---CVS-LSCPE-P------G-C--K
------S---------SVG-PE-----------LVD-SL----------------A----
----SD---------E-----DKERYYRYFL-RSYV------E-C-HGN-------M-R-
-------W----C------PA-P-RC-------DR-----------AVQ----------I
ETRV----R---KNYD--------------------------------------------
---------------------VACD-------------CSHRFCW---------------
-----------NC---AEE--C---HRPVDC----------------------KTAAE--
----W----IE----------------------LSS------------S-----E-----
------E--DIN------TAT--W---IMAFT---KS-----------CPGCGT-----N
IEK---N---E---------G-CN----RMI---C-----R----WS-------------
---------C----G-------------------------------QQ------------
-------FCWL-------C-----------------L-----------------------
-----------
>Mg1a021464
-----PNNNNNNSLCNIC------F--------EEF-----N------ANN---------
----------V-M----------F-S---CT------C---G-H-PFC-------MDC--
----------WRS-YVTISIN---------NGPA---CLR-LSCPE-P------K-C--K
------S---------DVG-PD-----------MIE-LL----------------A----
----SE---------E-----DREKYNRYFF-RSYV------E-C-----------H-A-
N----MRW----C------PG-D-GC-------DR-----------AVR----------I
QSVE----R---ENYD--------------------------------------------
---------------------VACD-------------CSRGFCF---------------
-----------KC---MDE--C---HRPADC----------------------ETVRK--
----W---TK-----------------------QNE------------S-----E-----
------E--N--------NNK--W---LLSYT---KP-----------CPECGR-----K
IEK---N---Q---------G-CN----HIT---C-----R----DP-------------
---------C----K-------------------------------HE------------
-------FCWL-------C-----------------L-----------------------
-----------
>Mg1a021884
---------NNL--CNIC------F--------EVV-----S------SER---------
----------M-L----------------SC----P-C---G-H-PFC-------SNC--
----------WKY-YIMVSIN---------DGPG---CVS-LSCPE-P------G-C--K
------S---------SVG-PE-----------LVD-SL----------------A----
----SD---------E-----DKERYYRYFL-RSYV------E-C-HGN-------T-R-
-------W----C------PA-P-RC-------DR-----------AVQ----------I
ETRV----R---ENYD--------------------------------------------
---------------------VACD-------------CSHRFCW---------------
-----------NC---GEE--C---HRPVDC----------------------KTVTE--
----W----IE----------------------LSS------------S-----E-----
------E--DIN------TAT--W---IMAYT---KP-----------CPGCGT-----N
IEK---D---Q---------G-CN----HMI---C-----R----SP-------------
---------C----R-------------------------------RE------------
-------FCWL-------C-----------------L-----------------------
-----------
>Mg1a022384
--------------CEIC------T--------EKK----KK------YKI---------
----------FPF----------------LN---HN-C---S-H-KFC-------TEC--
----------ISK-YLTTKLK---------RGK----SPS-IACPG-P------D-C--E
------G---------ILG-IE-----------ECVGGV----------------V----
----PK---------E-----VVTLWDEVIC-ESVI------I-P-SS--------Q-R-
------FY----C------PY-K-NC-------SA-----------LMM----------N
DSDT----R---NTMR------------------------------------------E-
---------------------AECP----------S--CRRLFCV---------------
-----------KC----NV--P-W-HSGFEC----------------------GDFSR--
----M----------------------------RESESE---------R-----E-----
------D--L--------KLH--A---LAKKKKW-RR-----------CRRCKF-----F
VER---N---K---------G-CL----HMT---C-----RL------------------
---------V----N-------------------------------FV------------
-------LYYI-----QNC-----------------------------------------
-----------
>Mg1a023566
------------------------------------------------------------
-------------------------------------M---RQH----------------
------------------------------------------------------------
------------------------------------------------------------
---------------------VVVLWDEVIC-ESLI------P-L--A--------Q-R-
F------Y----C------PY-R-DC-------SG-----------LLM----------N
DGGG--------DVRE--------------------------------------------
---------------------AECP----------F--CNRLFCA---------------
-----------RC----SV--T-W-HSGVDC----------------------EEFSK--
----L---RFD----------------------ERG------------R-----E-----
------D--R--------MVH--E---LAKKNQW-QR-----------CPRCKF-----F
VER---K---E---------G-CL----HIT---C-----R-------------------
---------C----G-------------------------------FQ------------
-------FCYA-------C-----------------G-----------------------
-----------
>Mg1a023583
-----MAFNVNRISCSIC------F--------EDT-----Y------MNQ---------
----------M-F----------Q-I---SY------C---L-H-SYC-------VSC--
----------MLK-HVEFKLL---------QGTL-------PRCPHVY--------C--N
------S---------ELK-LD-----------SCK-KF----------------L----
----TS---------E-----LSDLMNQRLK-EASI------P-V-----------E-E-
-----RIY----C------PC-P-TC-------ST-----------LLS----------I
TELQ----TFIGSSDF------------------------------------------VD
DELGA----------------RKCP----------K--CSGIFCV---------------
-----------KC----KV--P-W-HGNMSC----------------------RDFLR--
----LNPI-------------------------PRE------------E-----E-----
------D--N--------KLK--S---LATQNLW-RQ-----------CPKCNH-----M
VSL---A---E---------G-CY----HIT---C-----R-------------------
---------C----R-------------------------------HE------------
-------FCYT-------C-----------------G-----------------------
-----------
>Mg1a023880
----------DFCCCNIC------F--------GEI-----K------IEN---------
-----------------------TLS---AP------C---GAH-PFC-------LDC--
----------WKT-YLTVSIN--------NNGPG---CLK-MPCPE-P------G-C--K
------A---------YVG-LD-----------IVD-SL----------------A----
----SD---------S-----DKDKYYGYLS-SSYV------E-G-----------TLN-
-----LKW----C------PG-P-GC-------NL-----------AIR----------L
DEYG----P---KGYD--------------------------------------------
---------------------VTCD-------------CSHRFCW---------------
-----------NC--LEET------HRPMDC----------------------ETADT--
------------------------------------------------------------
-----------------------W-----------RK-----------------------
----------------------------QNT---C-------------------------
------------------------------------------------------------
-------FEAD-------T-----------------------------------------
-----------
>Mg1a024035
----------NL--CNIC------F-E------EIS-----G-------EN---------
----------M-L----------------SC----P-C---G-H-PFC-------SNC--
----------WKY-YIMVSIN---------DGPG---CLS-LSCPE-P------G-C--K
------S---------SVG-PE-----------LVD-SL----------------A----
----SD---------E-----DKERYYRYFL-RSYV------E-C-HGN-------T-R-
-------W----C------PA-P-RC-------DR-----------AVQ----------I
ETRV----R---ENYD--------------------------------------------
---------------------VACD-------------CSHRFCW---------------
-----------NC---AEE--C---HRPVDC----------------------KTAAE--
----W----IE----------------------LSS------------S-----E---EE
------D--IN-------TAT--W---IMAFT---KP-----------CPGCGI-----N
IEK---D---Q---------G-CN----HMI---C-----R----KP-------------
---------C----R-------------------------------QQ------------
-------FCWL-------C-----------------L-----------------------
-----------
>Mg1a024336
--------------CEIC------A--------ENK----HN-------NQ---------
----------M-F-----PFHDHN-N---KS------C---SSH-RFC-------TEC--
----------ISK-HISTKLI---------HKKS-P-S---ITCPG-L------D-C--S
------G---------ILE-IE-----------KCV-EI----------------V----
----PK---------E-----VICLWDQVIC-ETVI------I-P-PS--------Q-R-
F------Y----C------PY-K-NC-------SA-----------LIM----------N
DCDE--------KEVE------------------------------------------CM
RE-------------------AECP----------F--CNRLFCV---------------
-----------QC----RV--A-W-HCGVDC----------------------LEFSK--
----L---SLN----------------------ERG------------S-----D-----
------D--L--------MVH--E---LAKKNKW-KR-----------CPHCKF-----F
VER---K---E---------G-CL----HMT---C-----R-------------------
---------C----G-------------------------------SQ------------
-------FCYA-------C-----------------G-----------------------
-----------
>Mg1a024893
--------------CKIC------F--------DKI----EP------DVK---------
----------T-L----------S-C---GP------C---S-H-PFC-------PDC--
----------WKS-YVSSSIK---------DGPG---CLS-LRCPE-P------E-C--K
------A---------MVG-PE-----------FVE-SL----------------A----
----SE---------E-----DKDKYYRYLL-RSYV------E-G-----------S-Q-
N----RKW----C------PG-P-TC-------DL-----------AVQ----------I
IDGS----E---NNYE------------------------------------------E-
---------------------VNCD-------------CSHRFCW---------------
-----------NC---KEE--P---HRPVDC----------------------QIVDK--
----W-------------------------------------------R-----S-----
------E--N--------NDT--W---IRAFT---KP-----------CPKCGR-----N
IEK---N---K---------G-CN----HMT---C-----R----IP-------------
---------C----G-------------------------------HN------------
-------FCWL-------C-----------------L-----------------------
-----------
>Mg1a025292
------------CCCNIC------F--------GEI-----K------IEN---------
-----------------------TLS---AP------C---GAH-PFC-------LDC--
----------WKT-YLTVSIN--------NNGPG---CLK-MPCPE-P------G-C--K
------A---------YVG-LD-----------IVD-SL----------------A----
----SD---------S-----DKDKYYGYLS-SSYV------E-G-----------T-L-
---N-LKW----C------PG-P-GC-------NL-----------AIR----------L
DEYG----P---KGYD--------------------------------------------
---------------------VTCD-------------CSHRFCW---------------
-----------NC---LEE--T---HRPMDC----------------------ETADT--
----W----------------------------RKQ------------------------
------------------NTC------FEADTKWSHD---------HYCNEYED------
-EK---N---E---------GEST----SVD---T-------------------------
----------------------------------------------DN------------
-------SKYF-------------------------------------------------
-----------
>Mg1a025458
------------------------F--------TGI-----N------------------
-------------------------------------C---S-H-KFC-------KDC--
----------ISK-YITMKIN---------RGKS-----ASIACPG-P------D-C--E
------G---------IMG-IE-----------ECVGGV----------------V----
----PK---------E-----VVTLWDQVICESVII------P-L-----------L-Q-
-----RFY----C------PY-K-NW-------KP-------------------------
------------------------------------------------------------
---------------------IECP----------S--CRRLFCV---------------
-----------KC----KV--T-W-HSGFDC----------------------GEFSR--
---------------------------------MRE------------GERERDQ-----
------D--L--------MVH--A---LTKKNKW-RR-----------CPRCGF-----F
VER---S---A---------G-CL----HWG-----------------------------
--------------G-------------------------------PR------------
-------EYWV-------G-----------------G-----------------------
-----------
>Mg1a025847
--------PGDNLLCKIC------F--------ETF-----K------IEN---------
----------M-S----------------SG----P-C---G-H-PFC-------TDC--
----------WKS-YVSVSID---------DGPG---CLG-LRCPE-L------E-C--K
------A---------NPG-LE-----------LID-LL----------------A----
----SK---------Y-----HKDRYYRYLL-RSYL------E-G--SRK------R-K-
-------W----C------QG-P-GC-------NL-----------AVQ----------I
RYEE----L---ENYE------------------------------------------EL
KNYD-----------------VICD-------------CSYGFCW---------------
-----------NC---LEE--R---HHPVGC----------------------RIVRK--
----W----MK----------------------LQT------------S-----D-----
------T--D--------NSK--W---IASCT---KK-----------CPKCRK-----K
IEK---N---E---------G-CD----HVT---C-----P----SP-------------
---------C----R-------------------------------YE------------
-------FCWL-------C-----------------L-----------------------
-----------
>Mg1a027008
--------------CEIC------L--------EEK-----A------SWQ---------
----------M-F----------E-N---DR------C---P-H-SFC-------YEC--
----------TIS-HIISKIQ---------DKAN-----E-IPCPA-I------N-C--K
------A---------VLN-SD-----------SCR-QI----------------I----
----PQ---------K-----ALVQWDEIHCMSLIL------D-S-----------Q-K-
------LY----C------PF-L-DC-------SA-----------LFV----------N
EFGG----I---LGE---------------------------------------------
---------------------IECL----------V--CKRRFCG---------------
-----------EC----MV--A-W-HSDFTC----------------------KEFQK--
---VY----------------------------AKK------------G---GKS-----
------D--K--------IVK--M---LAKKRNW-QK-----------CPKCKM-----Y
VEK---A---E---------G-CL----HIT---C-----R-------------------
---------C----K-------------------------------YE------------
-------FCYR-------C-----------------G-----------------------
-----------
>Os02g46720
------------------------M--------ESH------------------------
-------------------------------------C---KIH----------------
----------VKE---GNLMQ--------------------LACPD-T------N-C--R
------N---------PLP-PS-----------VLK-SL----------------L----
----RD---------D-----GYAQWESFAL-QKLL------D-A-----------M-P-
---D-LVY----C---------P-RC-------SA-----------ACL----------E
VDND--------------------------------------------------------
---------------------AQCP----------G--CFFTFCT---------------
-----------LC--KRRR------HVGDTCITPEEKIRILKERQKLYSIPEEQLLKE--
---------------------------------KRE------------I-----------
------D--E--------LIN------IQEALRDSKQ-----------CPRCKM-----A
ISK---I---E---------G-CN----KMT---C----GN-------------------
---------C----G-------------------------------RF------------
-------FCYR-------C-----------------------------------------
-------NKAI
>Os03g13100
----------TEVTCNVC------Y--------DDV-----P------LSD---------
-----------------------ASK---MD------C---G-H-NYC-------NEC--
----------WTG-YFIVKIN---------EGQS-----RRIKCMA-L------K-C--N
------T---------ICD-EA-----------IVR-KL----------------V----
NAKRPD---------------IAERFERFLL-ESYI------E-D-----------N-D-
---T-VKW----C------PSTP-HC-------GN-----------AIR----------V
KGDI--------HCE---------------------------------------------
---------------------VECT-------------CGRQFCF---------------
-----------NC--SSEA------HSPCSC----------------------VMWEL--
----W----------------------------IKK------------C----RD-----
------E-SE--------TVN--W---ITVNT---KP-----------CPKCHK-----P
VEK---N---G---------G-CN----LVA---C-----I-------------------
---------C----G-------------------------------QA------------
-------FCWL-------C-----------------G-----------------------
---------GA
>Os03g42760
-------STSVT--CNVC------F--------EDF-----S------------------
----------M-T--------DVS-T---MD------C---G-H-CFC-------NDC--
----------WTE-HFFASIN---T-----GNKQ-------IRCME-V------K-C--K
------A---------ICD-ED-----------IVR-RL----------------L----
----SL--KYP----A-----ASKRFDLLLL-ESYL------E-D-----------N-D-
S----VKW----C------PSAP-HC-------GR-----------AIQ----------V
GTGE--------RYCE--------------------------------------------
---------------------VACP-------------CGVSFCF---------------
-----------NC---AGQ--V---HSPCPC----------------------AIWEK--
----W----KA----------------------KGH------------G-----D-----
------S--D--------SVK--W---ILANT---KS-----------CPKCSK-----P
IEK---N---G---------G-CN----LVH---C-----K-------------------
[truncated: 170,447 more chars]
